# Supplementary material for: Immune cell gene expression signatures in diffuse glioma are associated with IDH mutation status, patient outcome and malignant cell state, and highlight the importance of specific cell subsets in glioma biology
Source: Acta Neuropathol Commun. 2022 Feb 10;10:19. doi: 10.1186/s40478-022-01323-w (PMC8830123; doi:10.1186/s40478-022-01323-w)
Supplement: Supplementary file 13 — Additional file 13: Table S1. Table listing abbreviations used for all the 22 cell types from LM22 and 10 cell types from LM10 utilized for deconvolution. [file 40478_2022_1323_MOESM13_ESM.xlsx]

## Sheet: LM22
	Abbreviation	Full Name
Cell Type	B-mem	Memory B cells
	B-naive	Naïve B cells
	DC-activ	Activated dendritic cells
	DC-rest	Resting dendritic cells
	Eosino	Eosinophils
	Mph-M0	M0 Macrophages
	Mph-M1	M1 Macrophages
	Mph-M2	M2 Macrophages
	MC-activ	Activated mast cells
	MC-rest	Resting mast cells
	Mono	Monocytes
	Neutro	Neutrophils
	NK-activ	Activated natural killer cells
	NK-rest	Resting natural killer cells
	Plasma	Plasma cells
	T-mem-activ	Activated memory CD4 T cells
	T-mem-rest	Resting memory CD4 T cells
	T-naïve	Naïve CD4 T cells
	T-CD8	CD8 T cells
	T-help	Follicular helper T cells
	T-gam-del	Gamma delta T cells
	T-reg	Regulatory T cells
Others	TCGA	The Cancer Genome Atlas
	CGGA	Chinese Glioma Genome Atlas
	GBM	Glioblastoma
	LGG	Lower-Grade Glioma
	IDH-WT	IDH Wildtype
	IDH-MUT	IDH Mutant
	Codel	1p-19q Codeletion
	CoCA	Cluster of Cluster Analysis

## Sheet: LM10
Abbreviation	Full Name
B cells	B cells
Plasma	Plasma cells
T-CD8	T cells CD8
T-CD4	T cells CD4
NK cells	NK cells
Mono	Monocytes
Dendritic	Dendritic cells
Mast	Mast cells
Eosino	Eosinophils
Neutro	Neutrophils
