# Supplementary material for: Immune cell gene expression signatures in diffuse glioma are associated with IDH mutation status, patient outcome and malignant cell state, and highlight the importance of specific cell subsets in glioma biology
Source: Acta Neuropathol Commun. 2022 Feb 10;10:19. doi: 10.1186/s40478-022-01323-w (PMC8830123; doi:10.1186/s40478-022-01323-w)
Supplement: Supplementary file 14 — Additional file 14: Table S2. Table listing cluster memberships for each sample derived from cluster of cluster analysis of immune based clusters. [file 40478_2022_1323_MOESM14_ESM.csv]

Header Description
Sample_ID: Sample information
project_ID: Data sets from different source (TCGA and CGGA)
Survival_months: Patient survival infimation in months
Vital_status: 0 = Alive; 1= Dead
IDH.status: Isocitrate dehydrogenase mutation status
Grade: Male or Femal
Age: The age in years of the case at the initial pathological diagnosis of disease
Subtype: Transcriptome Subtype
x1p.19q.codel: Chromosome 1p.19q deletion status
MGMTp.status: MGMT gene promoter methylation status
EGFR: Gene expression values in counts
ITGA4: Gene expression values in counts
TERT: Gene expression values in counts
ClustOfClust: Cluster information from COCA analysis of LM22 cell types
Cluster_label: Clusters labeled as Poor and Better groups based on Kaplan Meier Survival Analysis
Selected_cell_cluster: Cluster information from COCA of selected cell types
Selected_cell_cluster_label: Clusters labeled as Poor and Better groups based on Kaplan Meier Survival Analysis
Sample_ID	project_ID	Tumor_Type	Survival_months	Vital_status	IDH.status	Grade	Age	Subtype	x1p.19q.codel	MGMTp.status	EGFR	ITGA4	TERT	ClustOfClust	Cluster_label	Selected_cell_cluster	Selected_cell_cluster_label
CGGA_1001	CGGA_325	Primary	127.2333333	0	WT	G4	11		non-codel	UnMethylated	0.73	6.04	0	1	Poor	4	Poor
CGGA_1002	CGGA_693	Primary	10.16666667	1	WT	G3	43		non-codel	Methylated	1.6	0.13	0.03	1	Better	1	Better
CGGA_1003	CGGA_693	Primary	127.2333333	0	Mut	G2	47		codel	UnMethylated	30.69	0.23	0.74	1	Better	1	Better
CGGA_1004	CGGA_325	Primary	29.96666667	1	WT	G2	63		non-codel	Methylated	14.59	3.33	0.1	2	Poor	3	Poor
CGGA_1005	CGGA_325	Primary	127.1666667	0	Mut	G2	41		non-codel	Methylated	50.99	0.51	0	1	Better	2	Better
CGGA_1006	CGGA_325	Primary	8.466666667	1	WT	G3	42		non-codel	UnMethylated	22.74	10.07	0.84	1	Poor	4	Poor
CGGA_1007	CGGA_325	Primary	11.5	1	WT	G4	57		non-codel	UnMethylated	678.06	3.81	0.45	2	Poor	3	Poor
CGGA_1008	CGGA_325	Primary	10.5	1	WT	G4	54		non-codel	UnMethylated	684.22	4.83	0.27	1	Poor	3	Poor
CGGA_1011	CGGA_325	Primary	3.633333333	1	WT	G4	46		non-codel	UnMethylated	8.2	5.5	0	2	Poor	4	Poor
CGGA_1012	CGGA_693	Recurrent	122.6333333	1	Mut	G2	45		non-codel	UnMethylated	10.78	2.24	0.05	2	Better	2	Better
CGGA_1013	CGGA_325	Primary	57.5	1	Mut	G2	38		non-codel	Methylated	27.12	0.29	0	1	Better	2	Better
CGGA_1014	CGGA_693	Primary	8.766666667	1	WT	G2	42		non-codel	UnMethylated	48.81	0.1	1.76	1	Better	2	Poor
CGGA_1015	CGGA_325	Primary	5.466666667	1	WT	G4	62		non-codel	UnMethylated	9.45	24.89	0.09	1	Poor	4	Poor
CGGA_1017	CGGA_693	Primary	25.6	1	WT	G4	29		non-codel	UnMethylated	6.83	0.84	0.04	1	Better	1	Better
CGGA_1018	CGGA_693	Recurrent	84.23333333	1	Mut	G2	50		codel	Methylated	93.33	0.19	1.07	1	Better	1	Better
CGGA_1019	CGGA_325	Recurrent	7.066666667	1	WT	G4	60		non-codel	Methylated	2.75	0.9	0.51	1	Poor	3	Poor
CGGA_1020	CGGA_325	Primary	37.33333333	1	Mut	G2	38		non-codel	UnMethylated	49.36	1.74	0	1	Better	2	Better
CGGA_1022	CGGA_325	Recurrent	17.26666667	0	WT	G2	62		non-codel	UnMethylated	153.04	6.38	0.41	2	Poor	4	Poor
CGGA_1023	CGGA_325	Primary	22.7	1	WT	G4	56		non-codel	UnMethylated	11.42	0.27	2.46	1	Poor	3	Poor
CGGA_1024	CGGA_325	Primary	102.4666667	1	WT	G4	64		non-codel	Methylated	13.43	3.43	0.18	2	Poor	3	Poor
CGGA_1026	CGGA_325	Primary	52.33333333	1	WT	G4	57		non-codel	Methylated	660.4	4.28	1.9	1	Poor	1	Better
CGGA_1027	CGGA_325	Primary	89.6	0	Mut	G3	37		codel	Methylated	75.98	2.21	0.22	1	Better	2	Better
CGGA_103	CGGA_693	Primary	39.6	1	Mut	G3	56		non-codel	UnMethylated	50.69	1.22	0	1	Better	1	Better
CGGA_1030	CGGA_693	Primary	122.1333333	0	Mut	G2	40		non-codel	Methylated	6.82	0.43	0.33	1	Better	1	Better
CGGA_1031	CGGA_325	Primary	81.9	1	Mut	G2	31		non-codel	UnMethylated	50.59	0.3	0	1	Better	2	Better
CGGA_1034	CGGA_325	Primary	25.1	1	WT	G3	23		non-codel	UnMethylated	17.75	2.45	0.02	2	Poor	1	Better
CGGA_1035	CGGA_325	Primary	18.9	1	WT	G4	60		non-codel	Methylated	17.13	6.75	0.64	1	Poor	4	Poor
CGGA_1036	CGGA_693	Primary	26.86666667	1	WT	G4	41		non-codel	Methylated	1.24	1.19	0.22	2	Poor	2	Poor
CGGA_1039	CGGA_325	Primary	24.23333333	1	WT	G4	40		non-codel	Methylated	30.43	1.04	0	1	Poor	3	Poor
CGGA_1041	CGGA_693	Primary	119.7666667	0	WT	G4	58		non-codel	UnMethylated	12.9	0.4	0.03	1	Better	1	Better
CGGA_1045	CGGA_325	Primary	11.6	1	WT	G4	79		non-codel	UnMethylated	11.39	5.56	2.15	1	Poor	3	Poor
CGGA_1048	CGGA_693	Primary	23.43333333	0	WT	G2	27		non-codel	NA	3.06	0.56	0.02	2	Poor	2	Poor
CGGA_1049	CGGA_325	Primary	26.96666667	1	WT	G4	58		non-codel	UnMethylated	55.37	8.45	0.13	2	Poor	4	Poor
CGGA_1050	CGGA_325	Primary	NA	0	Mut	G2	39		codel	Methylated	43.16	0.85	0	1	Better	2	Better
CGGA_1051	CGGA_693	Primary	27.93333333	1	WT	G2	47		codel	NA	7.11	0.48	0.13	1	Better	1	Better
CGGA_1052	CGGA_325	Primary	NA	NA	Mut	G2	41		codel	UnMethylated	22.92	1.27	0.13	1	Better	1	Better
CGGA_1053	CGGA_325	Primary	12.33333333	1	WT	G4	63		non-codel	UnMethylated	14.66	3.05	0.07	1	Poor	4	Poor
CGGA_1055	CGGA_693	Primary	53.7	1	Mut	G3	43		non-codel	UnMethylated	77.73	0.97	0	1	Better	1	Better
CGGA_1057	CGGA_693	Primary	51.63333333	1	WT	G2	57		non-codel	UnMethylated	2.27	0.23	0.08	3	Poor	2	Poor
CGGA_1058	CGGA_693	Recurrent	33.16666667	1	Mut	G2	34		non-codel	UnMethylated	4.59	0.33	0	2	Better	1	Better
CGGA_1059	CGGA_325	Recurrent	0.7	1	Mut	G2	54		non-codel	UnMethylated	207.66	3.76	0	2	Poor	2	Better
CGGA_106	CGGA_693	Recurrent	167.6	0	WT	G2	30		non-codel	UnMethylated	2.34	0.36	0.03	3	Poor	2	Poor
CGGA_1060	CGGA_325	Recurrent	7.566666667	1	Mut	G4	42		non-codel	Methylated	19.83	6.91	0.02	1	Better	2	Better
CGGA_1061	CGGA_325	Recurrent	17.73333333	1	Mut	G3	43		non-codel	UnMethylated	53.43	0.39	0	1	Better	2	Better
CGGA_1065	CGGA_693	Primary	113.7333333	0	Mut	G2	48		codel	UnMethylated	72.36	0.26	0.91	1	Better	1	Better
CGGA_1066	CGGA_693	Primary	24.1	1	Mut	G2	34		non-codel	UnMethylated	10.15	0.25	0.02	1	Better	1	Better
CGGA_1068	CGGA_325	Secondary	2.266666667	1	Mut	G4	29		non-codel	Methylated	14.04	4.44	0	2	Poor	3	Poor
CGGA_1069	CGGA_693	Recurrent	NA	NA	Mut	G2	47		non-codel	Methylated	7.45	10.3	0	1	Better	3	Poor
CGGA_107	CGGA_693	Recurrent	71.86666667	1	WT	G3	38		non-codel	UnMethylated	195.15	4.74	0.35	2	Poor	2	Poor
CGGA_1070	CGGA_325	Primary	11.1	1	WT	G4	37		non-codel	UnMethylated	896.09	2.99	0.79	2	Poor	4	Poor
CGGA_1071	CGGA_325	Primary	108.4	1	WT	G2	42		non-codel	UnMethylated	17.46	6.01	0.39	1	Poor	3	Poor
CGGA_1072	CGGA_325	Primary	36.33333333	1	WT	G4	26		non-codel	UnMethylated	48.89	3.63	0.06	1	Poor	4	Poor
CGGA_1073	CGGA_325	Primary	9	1	WT	G4	42		non-codel	UnMethylated	12.15	4.89	0.13	2	Poor	3	Poor
CGGA_1074	CGGA_325	Primary	2.866666667	1	WT	G4	50		non-codel	Methylated	28.22	6.86	0.14	2	Poor	4	Poor
CGGA_1075	CGGA_693	Primary	13.26666667	1	WT	G4	72		non-codel	UnMethylated	29.25	0.86	2.68	2	Poor	2	Poor
CGGA_1077	CGGA_325	Primary	19.7	1	WT	G4	47		non-codel	UnMethylated	33.07	0.82	0.67	2	Poor	3	Poor
CGGA_1078	CGGA_325	Recurrent	10.5	1	WT	G4	61		non-codel	Methylated	55.01	3.49	0	2	Poor	3	Poor
CGGA_1079	CGGA_325	Primary	15.7	1	WT	G3	38		non-codel	UnMethylated	139.72	1.27	0.13	1	Poor	1	Better
CGGA_108	CGGA_693	Recurrent	12.2	1	WT	G3	44		non-codel	UnMethylated	1.2	7.2	0.11	2	Poor	2	Poor
CGGA_1081	CGGA_325	Recurrent	7.2	1	WT	G3	30		non-codel	UnMethylated	8.39	3.66	0	1	Poor	4	Poor
CGGA_1082	CGGA_693	Primary	NA	NA	Mut	G2	55		non-codel	UnMethylated	9.58	0.09	0.05	2	Better	2	Better
CGGA_1083	CGGA_325	Primary	15	1	WT	G4	59		non-codel	UnMethylated	13.34	7.22	0.08	2	Poor	4	Poor
CGGA_1087	CGGA_693	Primary	23.36666667	0	Mut	G2	36		codel	UnMethylated	22.43	0.49	1.08	1	Better	1	Better
CGGA_1091	CGGA_325	Primary	37.2	1	WT	G4	51		non-codel	Methylated	194.48	4.02	11.93	1	Poor	4	Poor
CGGA_1094	CGGA_325	Recurrent	8.4	1	Mut	G3	40		non-codel	Methylated	1327.43	2.44	0.02	1	Better	2	Better
CGGA_1095	CGGA_325	NA	92.6	1	Mut	NA	29		non-codel	Methylated	49.06	2.68	0	2	Poor	2	Better
CGGA_1097	CGGA_693	Primary	45.93333333	1	WT	G2	30		non-codel	Methylated	48.21	0.15	1.55	2	Poor	2	Poor
CGGA_1099	CGGA_325	Secondary	4.066666667	1	WT	G4	8		non-codel	UnMethylated	20.2	3.75	0.06	1	Poor	3	Poor
CGGA_1103	CGGA_693	Primary	19.5	1	Mut	G4	35		non-codel	Methylated	24.87	2.27	0.02	1	Better	1	Better
CGGA_1105	CGGA_325	Secondary	20.3	1	Mut	G4	29		non-codel	Methylated	11.46	3.59	0	2	Poor	3	Poor
CGGA_1106	CGGA_693	Primary	14	1	WT	G4	37		non-codel	Methylated	212.79	1.98	0.3	2	Poor	2	Poor
CGGA_1108	CGGA_693	Primary	22.8	1	WT	G3	39		non-codel	UnMethylated	4.46	9.02	0.1	2	Poor	2	Poor
CGGA_1109	CGGA_325	Primary	44.93333333	1	WT	G4	42		non-codel	UnMethylated	46.55	2.5	0.04	2	Poor	1	Better
CGGA_1111	CGGA_693	Primary	89.86666667	1	Mut	G3	45		non-codel	Methylated	4.69	0.54	0	2	Better	2	Better
CGGA_1113	CGGA_325	Primary	42.16666667	1	Mut	G3	34		codel	Methylated	8.21	4.75	0.26	1	Better	2	Better
CGGA_1114	CGGA_325	Primary	15.33333333	1	WT	G4	53		non-codel	UnMethylated	18.18	9.48	0.16	2	Poor	4	Poor
CGGA_1116	CGGA_325	Recurrent	8.266666667	1	Mut	G4	43		non-codel	Methylated	12.8	0.21	0	1	Better	2	Better
CGGA_1118	CGGA_325	Recurrent	13.26666667	1	Mut	G3	31		non-codel	Methylated	11.78	2.45	0.03	3	Better	2	Better
CGGA_1119	CGGA_325	Recurrent	14.06666667	1	Mut	G4	52		codel	Methylated	3	1.63	1.09	1	Better	2	Better
CGGA_112	CGGA_693	Primary	51.13333333	1	Mut	G2	17		non-codel	UnMethylated	29.44	1.29	0	2	Better	1	Better
CGGA_1121	CGGA_693	Recurrent	109.2666667	0	Mut	G3	29		non-codel	Methylated	9.01	0.33	0	2	Better	1	Better
CGGA_1124	CGGA_325	Primary	16.13333333	1	WT	G4	47		non-codel	UnMethylated	10.67	4.93	0.72	2	Poor	4	Poor
CGGA_1126	CGGA_693	Primary	26.13333333	1	Mut	G3	44		non-codel	Methylated	10.75	0.26	0.01	2	Better	1	Better
CGGA_1129	CGGA_325	Secondary	5.6	1	Mut	G4	34		non-codel	Methylated	6.46	3.96	0.04	2	Poor	2	Better
CGGA_1130	CGGA_693	Recurrent	13.4	1	Mut	G4	23		non-codel	Methylated	18.04	0.16	0.14	2	Better	2	Better
CGGA_1131	CGGA_693	Primary	108.3666667	0	Mut	G3	46		non-codel	Methylated	32.45	1.47	0.02	1	Better	1	Better
CGGA_1132	CGGA_693	Recurrent	108.3666667	0	Mut	G3	33		codel	Methylated	14.02	0.12	0	2	Better	1	Better
CGGA_1134	CGGA_693	Primary	1.966666667	1	WT	G4	56		non-codel	Methylated	3.49	3.8	1.39	2	Poor	2	Poor
CGGA_1135	CGGA_693	Primary	41.46666667	1	WT	G4	40		non-codel	UnMethylated	427.83	0.59	2.63	2	Poor	2	Poor
CGGA_1136	CGGA_325	Secondary	7.866666667	1	Mut	G4	38		non-codel	Methylated	11.86	4.99	0.02	2	Poor	3	Poor
CGGA_1138	CGGA_693	Primary	13.7	1	WT	G4	54		non-codel	UnMethylated	19.91	0.43	2.75	2	Poor	1	Better
CGGA_1139	CGGA_325	Primary	39.86666667	1	WT	G4	53		non-codel	Methylated	7.55	0.44	0.5	2	Poor	1	Better
CGGA_1140	CGGA_325	Recurrent	30.7	1	WT	G3	49		non-codel	Methylated	3.4	0.71	0	3	Better	1	Better
CGGA_1141	CGGA_693	Primary	14.4	1	WT	G3	65		non-codel	UnMethylated	1.66	0.16	0.15	1	Better	2	Poor
CGGA_1142	CGGA_693	Primary	33.5	1	WT	G4	60		non-codel	UnMethylated	421.73	0.73	1.84	2	Poor	2	Poor
CGGA_1144	CGGA_693	Primary	83.5	0	WT	G3	39		non-codel	UnMethylated	2.94	0.49	0.16	1	Better	1	Better
CGGA_1145	CGGA_325	Recurrent	7.966666667	1	WT	G3	41		non-codel	Methylated	11.07	7.01	0.07	2	Poor	3	Poor
CGGA_1146	CGGA_325	Primary	83.26666667	0	Mut	G3	35		non-codel	Methylated	30.72	3.14	0.63	1	Better	1	Better
CGGA_1147	CGGA_693	Primary	107.1666667	0	Mut	G2	36		non-codel	UnMethylated	36.49	0.1	0	1	Better	1	Better
CGGA_1148	CGGA_693	Primary	19.86666667	1	Mut	G2	37		non-codel	UnMethylated	4.3	0.43	0.02	1	Better	3	Poor
CGGA_1152	CGGA_693	Primary	106.7	0	WT	G2	13		non-codel	UnMethylated	0.92	0.32	0.03	3	Poor	2	Poor
CGGA_1154	CGGA_693	Recurrent	12.3	1	Mut	G3	33		non-codel	UnMethylated	41.6	1.32	0	1	Better	1	Better
CGGA_1155	CGGA_693	Primary	45.76666667	1	Mut	G3	43		codel	Methylated	14	0.11	1.55	2	Better	1	Better
CGGA_1156	CGGA_693	Primary	106.4666667	0	Mut	G2	41		non-codel	Methylated	16.07	0.28	0	2	Better	1	Better
CGGA_1157	CGGA_693	Primary	24.23333333	1	WT	G2	64		non-codel	Methylated	14.77	0.07	1.25	3	Poor	2	Poor
CGGA_1158	CGGA_693	Primary	106.2666667	0	Mut	G2	39		codel	UnMethylated	20.19	0.46	0.89	2	Better	1	Better
CGGA_1159	CGGA_693	Primary	106.0333333	0	Mut	G2	51		non-codel	UnMethylated	5.06	0.1	0.16	1	Better	1	Better
CGGA_1160	CGGA_325	Primary	14.2	1	Mut	G3	43		non-codel	UnMethylated	8.58	3.59	0.05	1	Better	3	Poor
CGGA_1161	CGGA_693	Primary	106	0	Mut	G3	36		non-codel	UnMethylated	8.01	0.15	0.03	2	Better	2	Better
CGGA_1164	CGGA_693	Recurrent	34.06666667	1	Mut	G4	38		codel	UnMethylated	25.83	0.26	1.07	2	Better	1	Better
CGGA_1169	CGGA_693	Primary	58.83333333	1	Mut	G3	30		non-codel	UnMethylated	23.62	0.2	0	2	Better	1	Better
CGGA_1170	CGGA_325	Secondary	11.53333333	1	Mut	G4	25		non-codel	Methylated	100.46	5.31	0	1	Better	2	Better
CGGA_1171	CGGA_325	Primary	13.73333333	1	WT	G4	40		non-codel	Methylated	14.99	3.74	0.29	2	Poor	4	Poor
CGGA_1172	CGGA_693	Primary	104.3666667	0	Mut	G4	36		non-codel	Methylated	10.22	0.21	0	2	Better	2	Better
CGGA_1175	CGGA_325	Secondary	14.7	1	Mut	G4	36		non-codel	Methylated	4.15	3.8	0	1	Better	2	Better
CGGA_1177	CGGA_325	Recurrent	14.96666667	1	WT	G4	40		non-codel	UnMethylated	28.87	5.57	0.08	1	Poor	4	Poor
CGGA_1178	CGGA_693	Recurrent	14.06666667	1	Mut	G3	41		non-codel	UnMethylated	17.28	0.34	0	2	Better	1	Better
CGGA_1180	CGGA_325	Primary	40.86666667	0	WT	G4	48		non-codel	UnMethylated	5.15	1.49	0.75	2	Poor	4	Poor
CGGA_1181	CGGA_693	Primary	10.6	0	Mut	G2	36		non-codel	Methylated	16.51	0.08	0.03	2	Better	1	Better
CGGA_1183	CGGA_693	Primary	13.6	1	WT	G3	25		non-codel	UnMethylated	5.53	0.2	0	3	Poor	2	Poor
CGGA_1184	CGGA_693	Recurrent	5.2	1	Mut	G3	46		non-codel	Methylated	3.15	0.19	0.04	1	Better	1	Better
CGGA_1185	CGGA_693	Recurrent	24.36666667	1	WT	G3	50		non-codel	UnMethylated	5.24	0.78	0	2	Poor	2	Poor
CGGA_1188	CGGA_325	Secondary	8.533333333	1	Mut	G4	30		non-codel	UnMethylated	4.49	0.89	0.03	2	Poor	3	Poor
CGGA_1189	CGGA_325	Primary	102.7333333	0	Mut	G3	34		codel	Methylated	41.89	1.39	0.1	3	Better	2	Better
CGGA_1190	CGGA_325	Primary	102.7333333	0	Mut	G3	45		non-codel	Methylated	80.7	6.39	0.8	1	Better	2	Better
CGGA_1191	CGGA_693	Primary	102.7333333	0	Mut	G3	53		codel	Methylated	15.88	0.16	2.28	1	Better	1	Better
CGGA_1192	CGGA_693	Primary	102.6666667	0	Mut	G2	43		non-codel	Methylated	13.17	0.22	0.04	2	Better	1	Better
CGGA_1195	CGGA_693	Primary	15.86666667	1	Mut	G3	43		non-codel	UnMethylated	12.2	0.15	0.06	2	Better	2	Better
CGGA_1197	CGGA_325	Secondary	31.4	1	Mut	G4	43		codel	Methylated	93.02	2.12	0.25	1	Better	1	Better
CGGA_120	CGGA_693	Recurrent	9.6	1	WT	G4	42		non-codel	NA	440	0.64	1.21	3	Poor	2	Poor
CGGA_1204	CGGA_693	Primary	101.8666667	0	Mut	G2	53		codel	Methylated	32.84	2.03	0.25	1	Better	1	Better
CGGA_1208	CGGA_693	Recurrent	5.366666667	1	WT	G4	38		non-codel	UnMethylated	59.21	8.84	0.53	2	Poor	2	Poor
CGGA_1211	CGGA_693	Primary	101.4	0	Mut	G2	40		codel	UnMethylated	29.78	0.31	0.11	1	Better	1	Better
CGGA_1212	CGGA_693	Primary	76.4	1	Mut	G3	31		non-codel	Methylated	39.44	1.11	0	1	Better	1	Better
CGGA_1214	CGGA_325	Primary	20.13333333	1	WT	G4	49		non-codel	Methylated	1692.51	1.84	1.04	1	Poor	2	Poor
CGGA_1215	CGGA_325	Recurrent	0.966666667	1	Mut	G3	37		non-codel	Methylated	24.42	4.44	0	3	Better	2	Better
CGGA_1216	CGGA_325	Primary	10.4	1	WT	G4	44		non-codel	Methylated	37.35	0.9	0	2	Poor	3	Poor
CGGA_1218	CGGA_325	Secondary	9.533333333	1	WT	G4	53		non-codel	UnMethylated	48.24	4.06	0.07	2	Poor	4	Poor
CGGA_1219	CGGA_325	Primary	70.66666667	1	Mut	G4	57		non-codel	Methylated	21.4	1.07	0	2	Poor	2	Better
CGGA_1223	CGGA_693	Primary	22.73333333	1	WT	G3	42		non-codel	UnMethylated	100.8	0.49	5.1	2	Poor	2	Poor
CGGA_1224	CGGA_325	Primary	9.033333333	1	WT	G4	57		non-codel	UnMethylated	3.08	3.76	0.02	2	Poor	4	Poor
CGGA_1226	CGGA_693	Primary	22.33333333	1	WT	G2	33		non-codel	UnMethylated	6.55	0.17	0	1	Better	2	Poor
CGGA_1227	CGGA_325	Recurrent	39.9	1	WT	G4	46		non-codel	Methylated	314.68	3.64	0.48	1	Poor	1	Better
CGGA_1228	CGGA_693	Primary	87.53333333	0	WT	G2	34		non-codel	NA	2.02	0.11	0.03	1	Better	2	Poor
CGGA_1231	CGGA_325	Recurrent	75.96666667	1	WT	G3	31		non-codel	UnMethylated	3.27	5.57	0.93	1	Poor	4	Poor
CGGA_1232	CGGA_693	Primary	68.9	1	Mut	G3	39		non-codel	Methylated	11.5	0.32	0.03	1	Better	1	Better
CGGA_1234	CGGA_325	Primary	23.5	1	WT	G4	32		non-codel	UnMethylated	4.86	5.52	0.69	2	Poor	3	Poor
CGGA_1235	CGGA_693	Primary	100.1333333	0	Mut	G3	32		non-codel	Methylated	4.97	0.13	0.13	2	Better	1	Better
CGGA_1236	CGGA_693	Primary	6.366666667	1	WT	G4	47		non-codel	Methylated	2.4	0.05	0	1	Better	1	Better
CGGA_1237	CGGA_325	Primary	9.866666667	1	WT	G4	62		non-codel	UnMethylated	720.52	2.61	0.67	1	Poor	3	Poor
CGGA_1238	CGGA_693	Primary	99.86666667	0	WT	G2	11		non-codel	UnMethylated	0.6	0.55	0	3	Poor	2	Poor
CGGA_1239	CGGA_693	Primary	99.9	0	Mut	G2	44		codel	Methylated	21.09	0.34	0.28	2	Better	1	Better
CGGA_1240	CGGA_325	Primary	0.633333333	1	WT	G4	33		non-codel	UnMethylated	7.06	3.09	0.08	1	Poor	4	Poor
CGGA_1246	CGGA_325	Primary	99.06666667	0	Mut	G3	53		codel	Methylated	108.46	2.3	0.36	1	Better	2	Better
CGGA_1248	CGGA_693	Recurrent	4.6	1	WT	G4	54		non-codel	UnMethylated	2.71	0.98	0.13	1	Better	2	Poor
CGGA_1251	CGGA_325	Primary	9.066666667	1	WT	G4	42		non-codel	UnMethylated	59.97	2.31	0.07	1	Poor	4	Poor
CGGA_1255	CGGA_693	Recurrent	3.933333333	1	WT	G4	49		non-codel	Methylated	4.94	4.67	1.43	2	Poor	1	Better
CGGA_1257	CGGA_693	Recurrent	6.4	1	WT	G4	59		non-codel	UnMethylated	9.54	0.91	0	1	Better	1	Better
CGGA_1258	CGGA_325	Primary	3.8	1	WT	G4	42		non-codel	UnMethylated	69.56	1.62	0.57	1	Poor	3	Poor
CGGA_1260	CGGA_693	Recurrent	5.9	1	WT	G4	32		non-codel	UnMethylated	16.64	0.12	0.37	3	Poor	2	Poor
CGGA_1263	CGGA_325	Primary	25.73333333	1	WT	G3	50		non-codel	UnMethylated	49.73	0.17	0.08	1	Poor	1	Better
CGGA_1264	CGGA_693	Primary	97.63333333	0	Mut	G3	37		codel	Methylated	7.58	0.18	0.72	2	Better	1	Better
CGGA_1269	CGGA_693	Primary	97.43333333	0	Mut	G3	35		codel	Methylated	26.37	1.4	0.65	1	Better	1	Better
CGGA_1270	CGGA_325	Primary	6.266666667	1	WT	G4	60		non-codel	UnMethylated	1.59	0.43	0	1	Poor	3	Poor
CGGA_1271	CGGA_325	Recurrent	17.43333333	1	WT	G4	17		non-codel	Methylated	16.47	16.47	0.58	2	Poor	2	Poor
CGGA_1272	CGGA_325	Secondary	4.133333333	1	Mut	G4	32		non-codel	Methylated	23.31	7.78	0.66	1	Better	2	Better
CGGA_1273	CGGA_693	Recurrent	81.26666667	0	Mut	G3	64		non-codel	UnMethylated	10.83	0.78	0.06	1	Better	1	Better
CGGA_1275	CGGA_325	Primary	6.1	1	WT	G4	70		non-codel	UnMethylated	1.95	0.98	0.07	1	Poor	4	Poor
CGGA_1280	CGGA_325	Primary	14.9	1	WT	G3	74		non-codel	UnMethylated	84.12	1.03	0.29	1	Poor	2	Poor
CGGA_1281	CGGA_325	Primary	96.96666667	0	WT	G3	45		codel	Methylated	11.28	0.41	0	3	Better	1	Better
CGGA_1282	CGGA_693	Primary	37.2	1	WT	G4	33		non-codel	UnMethylated	23.97	0.73	0.02	2	Poor	2	Poor
CGGA_1283	CGGA_325	Secondary	0.666666667	1	WT	G4	17		non-codel	UnMethylated	5.23	3.44	0	1	Poor	4	Poor
CGGA_1284	CGGA_325	Primary	3.233333333	1	WT	G3	73		non-codel	UnMethylated	31.45	9.87	0.49	2	Poor	4	Poor
CGGA_1285	CGGA_325	Recurrent	2.633333333	1	WT	G4	58		non-codel	Methylated	5.82	0.84	0.15	1	Poor	3	Poor
CGGA_1286	CGGA_693	Primary	96.86666667	0	Mut	G2	52		codel	UnMethylated	11.4	0.1	1.43	2	Better	1	Better
CGGA_1287	CGGA_325	Primary	17.76666667	1	Mut	G4	29		non-codel	UnMethylated	11.12	6.16	0	1	Better	2	Better
CGGA_1292	CGGA_325	Primary	96.7	0	WT	G3	17		non-codel	Methylated	1.47	1.42	11.17	1	Poor	2	Poor
CGGA_1295	CGGA_693	Recurrent	10.33333333	1	Mut	G3	40		non-codel	Methylated	5.02	1.08	0	2	Better	2	Better
CGGA_1299	CGGA_325	Primary	18.33333333	1	WT	G4	54		non-codel	UnMethylated	354.83	2.12	0.33	2	Poor	4	Poor
CGGA_1300	CGGA_693	Primary	59.76666667	1	Mut	G3	35		non-codel	Methylated	12.02	0.12	0	2	Better	1	Better
CGGA_1301	CGGA_325	Secondary	7.966666667	1	WT	G4	48		non-codel	UnMethylated	8.53	5.53	0.03	3	Better	3	Poor
CGGA_1305	CGGA_693	Primary	90.06666667	1	Mut	G3	43		non-codel	Methylated	10.53	0.13	0	2	Better	1	Better
CGGA_1307	CGGA_325	Primary	32.16666667	0	Mut	G3	25		non-codel	UnMethylated	12.12	2.6	0	2	Poor	3	Poor
CGGA_1311	CGGA_693	Recurrent	36	1	Mut	G3	29		codel	Methylated	16.8	0.48	0	1	Better	1	Better
CGGA_1313	CGGA_325	Primary	12.63333333	1	WT	G4	42		non-codel	UnMethylated	12.56	13.15	0.63	1	Poor	3	Poor
CGGA_1314	CGGA_325	Primary	5.733333333	1	Mut	G4	27		non-codel	Methylated	3.76	1.05	0.29	3	Better	3	Poor
CGGA_1318	CGGA_693	Primary	49.9	0	Mut	G2	39		non-codel	Methylated	10.23	0.57	0	2	Better	1	Better
CGGA_1319	CGGA_693	Primary	95.36666667	0	WT	G3	42		non-codel	Methylated	8.55	0.02	0.16	3	Poor	2	Poor
CGGA_1320	CGGA_325	Primary	1.966666667	1	WT	G4	19		non-codel	UnMethylated	13.01	1.01	0.04	2	Poor	2	Poor
CGGA_1321	CGGA_693	Primary	23.4	1	Mut	G3	46		non-codel	Methylated	15.1	0.35	0.04	2	Better	1	Better
CGGA_1322	CGGA_325	Primary	8.433333333	1	Mut	G3	10		non-codel	Methylated	21.83	0.41	0	1	Better	2	Better
CGGA_1324	CGGA_325	Secondary	28.26666667	1	Mut	G4	42		codel	Methylated	24.92	1.34	0.45	3	Better	2	Better
CGGA_1326	CGGA_693	Primary	10.73333333	1	Mut	G4	45		non-codel	UnMethylated	81.01	0.03	1.15	2	Better	2	Better
CGGA_1329	CGGA_325	Recurrent	10.86666667	1	Mut	G3	43		non-codel	Methylated	8.98	1.76	0	1	Better	2	Better
CGGA_1330	CGGA_325	Primary	94.86666667	0	Mut	G2	47		non-codel	Methylated	11.74	0.37	0	3	Better	2	Better
CGGA_1332	CGGA_325	Primary	17	0	WT	G4	55		non-codel	Methylated	896.24	3.02	1.85	1	Poor	4	Poor
CGGA_1334	CGGA_693	Primary	4.866666667	1	WT	G2	33		non-codel	Methylated	7.36	0.36	0	3	Poor	2	Poor
CGGA_1335	CGGA_693	Primary	94.63333333	0	Mut	G2	43		codel	UnMethylated	18.82	0.07	0.43	2	Better	1	Better
CGGA_1338	CGGA_325	Primary	37.4	1	WT	G4	61		non-codel	Methylated	7.82	11.06	0.25	1	Poor	4	Poor
CGGA_1339	CGGA_693	Primary	94.4	0	Mut	G2	41		codel	UnMethylated	32.8	0.26	0.11	1	Better	1	Better
CGGA_1340	CGGA_325	Primary	36.96666667	1	WT	G3	35		non-codel	UnMethylated	22.14	1.31	0	3	Better	2	Poor
CGGA_1342	CGGA_325	Primary	6.2	1	WT	G4	47		non-codel	UnMethylated	19.83	15.02	0.11	1	Poor	4	Poor
CGGA_1343	CGGA_325	Recurrent	3.133333333	1	WT	G4	34		non-codel	Methylated	16.27	3.93	0.89	1	Poor	4	Poor
CGGA_1345	CGGA_693	Primary	94.16666667	0	Mut	G2	56		codel	Methylated	6.23	0.1	0.12	2	Better	3	Poor
CGGA_1346	CGGA_325	Secondary	9.466666667	1	WT	G4	57		non-codel	UnMethylated	4	2.29	0.37	1	Poor	4	Poor
CGGA_135	CGGA_693	Primary	64.13333333	1	WT	G3	41		non-codel	UnMethylated	7.08	10.29	0.48	2	Poor	2	Poor
CGGA_1353	CGGA_693	Primary	34.06666667	1	WT	G4	65		non-codel	UnMethylated	251.41	4.97	1.27	2	Poor	2	Poor
CGGA_1354	CGGA_693	Primary	17.66666667	1	WT	G4	40		non-codel	Methylated	226.26	0.98	1.05	2	Poor	2	Poor
CGGA_1356	CGGA_693	Recurrent	31.6	1	Mut	G3	52		non-codel	Methylated	4.55	0.3	0.01	1	Better	1	Better
CGGA_1359	CGGA_693	Recurrent	11.43333333	1	WT	G3	21		non-codel	Methylated	0.36	0.43	0	3	Poor	2	Poor
CGGA_1361	CGGA_693	Primary	93.46666667	0	Mut	G2	40		non-codel	Methylated	25.03	1.14	0.82	2	Better	1	Better
CGGA_1362	CGGA_693	Primary	93.46666667	0	WT	G3	64		non-codel	UnMethylated	13.21	0.63	0.01	2	Poor	1	Better
CGGA_1369	CGGA_693	Primary	12	0	Mut	G3	37		non-codel	Methylated	9.56	0.12	0	2	Better	1	Better
CGGA_1370	CGGA_325	Recurrent	10.83333333	0	WT	G4	43		non-codel	UnMethylated	28.05	3.05	0.55	1	Poor	3	Poor
CGGA_1371	CGGA_693	Primary	93.03333333	0	WT	G4	68		non-codel	Methylated	14.42	0.35	0	3	Poor	2	Poor
CGGA_1374	CGGA_325	Recurrent	4.7	1	Mut	G3	22		non-codel	Methylated	24.39	1.37	0	3	Better	1	Better
CGGA_1375	CGGA_325	Secondary	3.066666667	1	Mut	G4	50		non-codel	Methylated	59.09	1.89	0	1	Better	2	Better
CGGA_1377	CGGA_693	Primary	92.66666667	0	Mut	G3	28		non-codel	Methylated	48.83	0.4	0	2	Better	1	Better
CGGA_1380	CGGA_693	Primary	9.7	1	WT	G4	46		non-codel	Methylated	12.61	0.85	0.27	1	Better	2	Poor
CGGA_1381	CGGA_325	Recurrent	1.533333333	1	Mut	G4	36		non-codel	Methylated	49.62	2.04	0	1	Better	3	Poor
CGGA_1382	CGGA_693	Primary	9.466666667	1	WT	G4	57		non-codel	Methylated	2324.41	1.89	0.85	2	Poor	2	Poor
CGGA_1383	CGGA_693	Recurrent	29.46666667	0	Mut	G3	47		codel	Methylated	10.51	0.07	4.29	2	Better	1	Better
CGGA_1384	CGGA_325	Primary	6.366666667	1	Mut	G4	39		non-codel	Methylated	50.39	2	0	1	Better	2	Better
CGGA_1387	CGGA_693	Recurrent	3	1	WT	G4	41		non-codel	Methylated	459.29	7.07	2.68	2	Poor	2	Poor
CGGA_1388	CGGA_325	Recurrent	16.16666667	1	Mut	G3	37		non-codel	Methylated	19.84	6.81	0	3	Better	2	Better
CGGA_1389	CGGA_693	Primary	55.63333333	1	Mut	G3	67		codel	Methylated	6.69	0.02	1.56	2	Better	1	Better
CGGA_139	CGGA_693	Primary	23.13333333	1	Mut	G4	59		non-codel	UnMethylated	4.09	0.78	0.09	1	Better	1	Better
CGGA_1390	CGGA_693	Recurrent	68.33333333	0	Mut	G3	50		non-codel	UnMethylated	2.38	0.24	0.13	1	Better	3	Poor
CGGA_1391	CGGA_693	Primary	14.2	0	WT	G4	62		non-codel	UnMethylated	88.56	0.24	0.12	3	Poor	2	Poor
CGGA_1392	CGGA_693	Primary	15.76666667	1	WT	G4	62		non-codel	UnMethylated	4.07	0.31	0.45	3	Poor	2	Poor
CGGA_1393	CGGA_325	Secondary	9.166666667	1	WT	G4	41		non-codel	Methylated	8.81	2.23	0.36	2	Poor	3	Poor
CGGA_1394	CGGA_325	Recurrent	4.633333333	1	Mut	G4	37		non-codel	Methylated	34.03	1.25	0	1	Better	1	Better
CGGA_1398	CGGA_693	Recurrent	18.46666667	1	Mut	G3	43		non-codel	Methylated	14.39	0.42	0.02	2	Better	1	Better
CGGA_1401	CGGA_693	Primary	56	1	Mut	G3	39		non-codel	Methylated	21.72	0.1	0	2	Better	1	Better
CGGA_1402	CGGA_693	Primary	91.4	0	WT	G4	30		non-codel	Methylated	4.45	1.8	1.48	3	Poor	2	Poor
CGGA_1403	CGGA_693	Primary	22.63333333	1	WT	G4	43		non-codel	Methylated	0.73	4.51	0	2	Poor	2	Poor
CGGA_1404	CGGA_693	Primary	91.36666667	0	Mut	G3	56		codel	Methylated	13.27	0.18	0.33	2	Better	1	Better
CGGA_1406	CGGA_325	Primary	71.8	1	Mut	G2	34		non-codel	Methylated	34	3.11	0	3	Better	3	Poor
CGGA_1407	CGGA_693	Primary	90.93333333	0	Mut	G3	29		codel	Methylated	4.49	0.07	1.14	2	Better	2	Better
CGGA_1408	CGGA_325	Primary	45.4	1	WT	G3	64		non-codel	UnMethylated	131.95	5.76	0.21	2	Poor	1	Better
CGGA_1409	CGGA_325	Primary	90.9	0	Mut	G4	24		non-codel	UnMethylated	48.58	0.46	0	1	Better	2	Better
CGGA_1410	CGGA_693	Primary	27.5	1	WT	G4	27		non-codel	Methylated	10.19	1.81	0	2	Poor	2	Poor
CGGA_1411	CGGA_325	Recurrent	10.96666667	1	WT	G3	40		non-codel	Methylated	3.18	4.18	0	2	Poor	4	Poor
CGGA_1412	CGGA_325	Secondary	9.866666667	1	Mut	G4	48		codel	Methylated	28.45	3.27	0.61	3	Better	2	Better
CGGA_1413	CGGA_693	Primary	90.66666667	0	Mut	G3	35		codel	Methylated	34.18	1.12	0.1	1	Better	1	Better
CGGA_1415	CGGA_693	Recurrent	90.63333333	0	WT	G4	30		non-codel	Methylated	8.64	9.07	0.03	2	Poor	2	Poor
CGGA_1416	CGGA_693	Primary	64.43333333	1	Mut	G3	42		codel	UnMethylated	10.6	0.1	0.9	2	Better	1	Better
CGGA_1417	CGGA_693	Primary	90.43333333	0	Mut	G3	56		codel	Methylated	70.55	0.9	0.15	1	Better	1	Better
CGGA_1419	CGGA_693	Recurrent	8.3	1	WT	G4	56		non-codel	UnMethylated	253.64	0.79	0.22	1	Better	2	Poor
CGGA_1420	CGGA_693	Primary	12.13333333	1	WT	G4	60		non-codel	Methylated	1.57	0.66	0.25	1	Better	1	Better
CGGA_1425	CGGA_693	Primary	21.33333333	1	WT	G4	22		codel	Methylated	2.17	0.65	3.83	2	Poor	1	Better
CGGA_1426	CGGA_693	Primary	4.433333333	1	WT	G4	50		non-codel	UnMethylated	1.16	0.5	0.37	2	Poor	2	Poor
CGGA_1429	CGGA_693	Recurrent	89.5	0	Mut	G4	40		codel	Methylated	52.38	2.95	0.42	1	Better	1	Better
CGGA_1430	CGGA_693	Recurrent	5.4	1	WT	G4	28		non-codel	UnMethylated	0.58	7.96	0.55	2	Poor	1	Better
CGGA_1431	CGGA_693	Primary	68.26666667	1	Mut	G3	48		non-codel	Methylated	6.7	0.15	0.09	2	Better	2	Better
CGGA_1433	CGGA_693	Primary	13.13333333	1	WT	G4	72		non-codel	UnMethylated	441.27	1.38	0.71	2	Poor	2	Poor
CGGA_1434	CGGA_693	Recurrent	2.233333333	1	WT	G3	61		non-codel	UnMethylated	41.15	1.26	0.54	2	Poor	2	Poor
CGGA_1435	CGGA_693	Primary	55.23333333	1	Mut	G3	46		non-codel	UnMethylated	27.29	0.3	0	2	Better	1	Better
CGGA_1437	CGGA_693	Recurrent	34.56666667	1	WT	G3	48		non-codel	UnMethylated	4.33	0.14	0.07	1	Better	1	Better
CGGA_1440	CGGA_693	Primary	89	0	Mut	G2	29		codel	Methylated	10.65	0.13	0.02	2	Better	1	Better
CGGA_1441	CGGA_693	Primary	62.73333333	1	WT	G4	70		non-codel	Methylated	97.21	0.65	1.03	3	Poor	2	Poor
CGGA_1443	CGGA_693	Recurrent	88.83333333	0	WT	G2	41		non-codel	NA	0.45	0.5	0.07	3	Poor	2	Poor
CGGA_1444	CGGA_693	Primary	12.6	1	WT	G4	68		non-codel	Methylated	7.93	1.55	0.95	2	Poor	2	Poor
CGGA_1450	CGGA_325	Secondary	31.9	1	Mut	G4	37		codel	UnMethylated	16.89	0.83	0.04	1	Better	2	Better
CGGA_1451	CGGA_693	Primary	14.6	1	WT	G4	45		non-codel	UnMethylated	19.64	0.53	2.57	3	Poor	2	Poor
CGGA_1452	CGGA_693	Primary	15.6	1	WT	G4	53		non-codel	Methylated	2.18	0.3	2.57	3	Poor	2	Poor
CGGA_1454	CGGA_693	Primary	88.5	0	WT	G2	42		non-codel	Methylated	2.21	0.07	0.03	1	Better	1	Better
CGGA_1457	CGGA_693	Primary	10.4	1	WT	G4	60		non-codel	Methylated	2.62	3.9	0.07	2	Poor	2	Poor
CGGA_1458	CGGA_693	Recurrent	4.233333333	1	Mut	G3	54		codel	Methylated	110.96	0.34	1.45	1	Better	1	Better
CGGA_1459	CGGA_693	Recurrent	16.76666667	1	WT	G3	55		non-codel	UnMethylated	319.58	1.92	0.77	2	Poor	2	Poor
CGGA_1460	CGGA_325	Secondary	6.966666667	1	WT	G4	51		non-codel	Methylated	521.67	3.15	1.72	2	Poor	4	Poor
CGGA_1461	CGGA_693	Primary	7.533333333	1	WT	G4	60		non-codel	UnMethylated	22.37	1.56	0.48	2	Poor	2	Poor
CGGA_1462	CGGA_693	Primary	5.8	1	WT	G4	49		non-codel	Methylated	1.75	2.69	1.12	2	Poor	2	Poor
CGGA_1463	CGGA_693	Primary	87.76666667	0	Mut	G2	69		codel	Methylated	56.79	0.23	0.06	1	Better	1	Better
CGGA_1471	CGGA_693	Primary	87.43333333	0	Mut	G2	45		non-codel	Methylated	13.69	0.14	0.08	2	Better	1	Better
CGGA_1475	CGGA_325	Secondary	6.066666667	1	Mut	G4	38		non-codel	Methylated	12.73	3.87	0	2	Poor	3	Poor
CGGA_1476	CGGA_693	Primary	9.966666667	1	WT	G4	53		non-codel	Methylated	35.8	0.26	1.15	3	Poor	2	Poor
CGGA_1478	CGGA_693	Primary	18.06666667	1	WT	G4	72		non-codel	Methylated	219.28	0.34	8.34	2	Poor	2	Poor
CGGA_1480	CGGA_693	Recurrent	13.5	1	WT	G4	41		non-codel	Methylated	5.83	0.62	0.89	3	Poor	2	Poor
CGGA_1487	CGGA_693	Recurrent	17.33333333	1	WT	G3	49		non-codel	UnMethylated	27.16	0.35	2.42	1	Better	1	Better
CGGA_1488	CGGA_693	Primary	86.2	0	Mut	G2	31		non-codel	Methylated	41.27	0.17	0	1	Better	1	Better
CGGA_1491	CGGA_693	Primary	8.2	1	Mut	G4	29		non-codel	UnMethylated	135.81	1.26	0.03	1	Better	3	Poor
CGGA_1492	CGGA_693	Recurrent	8.933333333	1	WT	G4	47		non-codel	UnMethylated	169.16	5.8	0.35	2	Poor	2	Poor
CGGA_1496	CGGA_693	Recurrent	11	1	Mut	G4	42		codel	Methylated	47.73	1.86	0.07	1	Better	1	Better
CGGA_1497	CGGA_693	Primary	39.26666667	1	Mut	G3	24		non-codel	UnMethylated	34.1	2.02	0	1	Better	1	Better
CGGA_1500	CGGA_693	Primary	3.6	1	WT	G4	45		non-codel	UnMethylated	5.81	0.17	0.04	1	Better	2	Poor
CGGA_1502	CGGA_693	Primary	85.5	0	Mut	G2	27		codel	Methylated	7.44	0.1	0.73	2	Better	2	Better
CGGA_1504	CGGA_693	Primary	85.26666667	0	Mut	G3	44		non-codel	Methylated	6.69	0.1	0	2	Better	2	Better
CGGA_1505	CGGA_693	Recurrent	5.733333333	1	Mut	G4	30		non-codel	UnMethylated	8.9	7.74	0.03	1	Better	3	Poor
CGGA_1507	CGGA_693	Recurrent	23.83333333	1	WT	G4	41		non-codel	UnMethylated	5.74	1.16	0.04	2	Poor	2	Poor
CGGA_1508	CGGA_693	Primary	34.96666667	1	Mut	G3	39		non-codel	Methylated	2.66	0.02	0.02	2	Better	2	Better
CGGA_1510	CGGA_693	Recurrent	9.033333333	1	Mut	G3	40		non-codel	Methylated	27.14	0.4	0.02	2	Better	1	Better
CGGA_1513	CGGA_693	Recurrent	78.4	1	Mut	G3	36		codel	Methylated	40.1	0.1	0.43	2	Better	1	Better
CGGA_1516	CGGA_693	Primary	84.33333333	0	Mut	G2	46		codel	Methylated	26.89	0.12	0.35	2	Better	1	Better
CGGA_1517	CGGA_693	Primary	84.33333333	0	Mut	G2	42		codel	Methylated	7.37	0.12	0.96	2	Better	1	Better
CGGA_1518	CGGA_693	Primary	13.7	1	WT	G3	19		non-codel	Methylated	0.74	0.34	0	2	Poor	1	Better
CGGA_1520	CGGA_693	Recurrent	9.9	1	WT	G4	67		non-codel	NA	16.44	0.08	0.02	3	Poor	2	Poor
CGGA_1521	CGGA_693	Primary	6.833333333	1	WT	G4	63		non-codel	Methylated	270.35	6.51	0.4	2	Poor	2	Poor
CGGA_1523	CGGA_693	Primary	83.6	0	Mut	G2	50		non-codel	Methylated	23.75	1.3	0.02	1	Better	1	Better
CGGA_1524	CGGA_693	Recurrent	33.46666667	1	Mut	G3	36		codel	Methylated	29.82	0.21	1.12	2	Better	1	Better
CGGA_1526	CGGA_693	Primary	83.4	0	Mut	G3	39		codel	Methylated	41.73	0.33	0.32	1	Better	1	Better
CGGA_1527	CGGA_693	Primary	57.13333333	1	Mut	G3	47		non-codel	Methylated	23.4	0.25	0.02	2	Better	1	Better
CGGA_1528	CGGA_693	Primary	83.23333333	0	Mut	G2	27		codel	Methylated	5.53	0.06	1.16	2	Better	1	Better
CGGA_1529	CGGA_693	Primary	19.43333333	1	WT	G4	63		non-codel	UnMethylated	18.91	0.23	0.01	3	Poor	1	Better
CGGA_1531	CGGA_693	Primary	NA	NA	Mut	G3	36		non-codel	Methylated	66.82	0.98	0	2	Better	1	Better
CGGA_1533	CGGA_693	Recurrent	40.56666667	1	WT	G3	61		non-codel	Methylated	59.57	0.28	1.67	3	Poor	2	Poor
CGGA_1534	CGGA_693	Primary	0.9	1	Mut	G4	58		non-codel	UnMethylated	6.74	0.11	0.42	2	Better	1	Better
CGGA_1535	CGGA_693	Recurrent	7.733333333	1	Mut	G4	43		non-codel	UnMethylated	0.71	0.21	0	3	Poor	3	Poor
CGGA_1536	CGGA_693	Primary	28	1	Mut	G2	53		non-codel	Methylated	35.49	0.48	0	1	Better	1	Better
CGGA_1537	CGGA_693	Primary	3.233333333	1	WT	G4	73		non-codel	Methylated	434.28	0.84	2.14	2	Poor	2	Poor
CGGA_1538	CGGA_693	Recurrent	8.233333333	1	WT	G4	57		non-codel	Methylated	245.91	0.58	2.65	2	Poor	2	Poor
CGGA_1539	CGGA_693	Primary	82.06666667	0	Mut	G4	61		non-codel	Methylated	25.37	0.61	0	2	Better	1	Better
CGGA_1541	CGGA_693	Recurrent	2.233333333	1	WT	G4	50		non-codel	Methylated	71.42	0.17	1.1	3	Poor	2	Poor
CGGA_1543	CGGA_693	Primary	24.1	1	Mut	G4	57		non-codel	UnMethylated	11.69	0.53	2.91	2	Better	2	Better
CGGA_1544	CGGA_693	Primary	6.933333333	1	Mut	G3	38		non-codel	Methylated	17.53	0.19	0	2	Better	1	Better
CGGA_1546	CGGA_693	Primary	7.433333333	1	WT	G4	56		non-codel	UnMethylated	113.55	0.67	0.63	3	Poor	2	Poor
CGGA_1548	CGGA_693	Primary	35.13333333	1	WT	G4	53		non-codel	UnMethylated	35.03	0.34	2.36	3	Poor	2	Poor
CGGA_1552	CGGA_693	Primary	81.06666667	0	Mut	G3	39		codel	Methylated	10.53	0.12	0.61	2	Better	1	Better
CGGA_1553	CGGA_693	Recurrent	18	1	Mut	G3	30		non-codel	UnMethylated	11.45	0.4	0.02	1	Better	1	Better
CGGA_1554	CGGA_693	Recurrent	27.46666667	1	Mut	G3	34		codel	Methylated	11.24	1.43	1.49	1	Better	1	Better
CGGA_1557	CGGA_693	Primary	80.9	0	Mut	G3	47		codel	Methylated	20.26	0.18	1.39	2	Better	1	Better
CGGA_1558	CGGA_693	Recurrent	4.333333333	1	WT	G4	71		non-codel	Methylated	6.47	2	1.87	2	Poor	2	Poor
CGGA_1559	CGGA_693	Primary	20.1	1	Mut	G4	63		codel	Methylated	36.12	0.59	0.59	2	Better	1	Better
CGGA_1560	CGGA_693	Primary	15.3	1	Mut	G4	35		non-codel	Methylated	5.17	0.46	4.67	1	Better	1	Better
CGGA_1562	CGGA_693	Primary	67.73333333	1	Mut	G3	51		codel	Methylated	24.56	0.11	0.85	2	Better	1	Better
CGGA_1563	CGGA_693	Primary	80.76666667	0	WT	G2	32		non-codel	Methylated	3.8	0.92	0	3	Poor	2	Poor
CGGA_1564	CGGA_693	Primary	6.333333333	1	WT	G4	48		non-codel	UnMethylated	290.09	0.18	1.12	2	Poor	2	Poor
CGGA_1565	CGGA_693	Primary	47.23333333	0	Mut	G3	23		non-codel	Methylated	5.69	0.08	0	2	Better	1	Better
CGGA_1566	CGGA_693	Primary	80.66666667	0	Mut	G3	43		codel	Methylated	24.35	0.12	2.62	2	Better	1	Better
CGGA_1567	CGGA_693	Primary	28	1	Mut	G3	48		non-codel	Methylated	5.33	0.1	0.18	2	Better	2	Better
CGGA_1569	CGGA_693	Primary	46.86666667	0	WT	G3	27		codel	Methylated	7.48	0.02	0.49	3	Poor	2	Poor
CGGA_1571	CGGA_693	Primary	13.73333333	0	Mut	G4	43		non-codel	Methylated	3.1	0.22	1.15	2	Better	2	Better
CGGA_1572	CGGA_693	Recurrent	5.333333333	1	WT	G4	60		non-codel	UnMethylated	5.61	0.24	0.32	3	Poor	2	Poor
CGGA_1575	CGGA_693	Recurrent	4.3	1	Mut	G3	37		non-codel	Methylated	8.85	0.93	0	1	Better	2	Better
CGGA_1579	CGGA_693	Primary	79.93333333	0	WT	G2	37		non-codel	Methylated	2.17	0.02	0.13	1	Better	2	Poor
CGGA_1580	CGGA_693	Primary	52.7	1	Mut	G3	34		non-codel	UnMethylated	27.22	0.98	0	2	Better	1	Better
CGGA_1586	CGGA_693	Primary	7.733333333	1	WT	G4	55		non-codel	UnMethylated	13.49	1.52	0.71	2	Poor	2	Poor
CGGA_1587	CGGA_693	Primary	25	1	Mut	G3	30		non-codel	Methylated	15.02	0.68	0.01	2	Better	1	Better
CGGA_1588	CGGA_693	Primary	66.76666667	0	WT	G3	24		non-codel	Methylated	6.28	0.36	0.18	3	Poor	2	Poor
CGGA_1589	CGGA_693	Recurrent	11.4	1	WT	G2	49		non-codel	Methylated	3.62	0.91	0	1	Better	1	Better
CGGA_1591	CGGA_693	Recurrent	37.76666667	1	Mut	G3	54		non-codel	Methylated	24.5	0.34	0.1	1	Better	1	Better
CGGA_1592	CGGA_693	Recurrent	52.93333333	1	Mut	G3	37		codel	Methylated	40.41	1.02	0.52	1	Better	1	Better
CGGA_1596	CGGA_693	Primary	6.833333333	1	WT	G4	63		non-codel	Methylated	15.02	0.28	1.05	3	Poor	2	Poor
CGGA_1597	CGGA_693	Primary	5.8	1	WT	G4	58		non-codel	Methylated	3.67	0.84	0.24	3	Poor	2	Poor
CGGA_1598	CGGA_693	Primary	18.8	1	WT	G3	31		non-codel	UnMethylated	0.41	0.21	0	3	Poor	2	Poor
CGGA_1601	CGGA_693	Primary	23.66666667	1	WT	G4	66		non-codel	Methylated	49.7	2.96	1.68	2	Poor	2	Poor
CGGA_1603	CGGA_693	Recurrent	11.86666667	1	WT	G4	18		non-codel	UnMethylated	9.97	0.55	9.01	2	Poor	2	Poor
CGGA_1604	CGGA_693	Recurrent	24.66666667	1	Mut	G4	46		non-codel	Methylated	1.51	1.26	0.06	1	Better	1	Better
CGGA_1605	CGGA_693	Recurrent	10.7	1	WT	G4	34		non-codel	Methylated	1.3	0.05	0.03	1	Better	1	Better
CGGA_1606	CGGA_693	Primary	15.7	1	WT	G3	28		non-codel	UnMethylated	6.28	2.32	0	2	Poor	1	Better
CGGA_1607	CGGA_693	Recurrent	44.43333333	1	Mut	G2	35		codel	Methylated	12.64	1.35	0.65	2	Better	2	Better
CGGA_1608	CGGA_693	Recurrent	65.1	0	Mut	G3	38		non-codel	Methylated	1.42	1.14	2.9	3	Poor	3	Poor
CGGA_1611	CGGA_693	Recurrent	38.6	1	Mut	G4	30		non-codel	UnMethylated	39.85	1.23	0.03	2	Better	1	Better
CGGA_1612	CGGA_693	Primary	23.93333333	1	WT	G4	68		non-codel	UnMethylated	36.79	1.42	0.83	2	Poor	2	Poor
CGGA_1613	CGGA_693	Primary	8.333333333	0	WT	G4	53		non-codel	Methylated	3.18	1.03	2.49	3	Poor	2	Poor
CGGA_1614	CGGA_693	Recurrent	35.96666667	1	Mut	G3	51		non-codel	Methylated	7	0.04	0.01	2	Better	1	Better
CGGA_1615	CGGA_693	Recurrent	19.53333333	1	WT	G4	48		codel	UnMethylated	8.19	1.57	0.64	3	Poor	2	Poor
CGGA_1618	CGGA_693	Primary	77.3	0	Mut	G3	31		non-codel	UnMethylated	9.5	0.01	0	2	Better	1	Better
CGGA_1619	CGGA_693	Primary	25.53333333	1	Mut	G3	44		non-codel	Methylated	18.31	0.1	0.02	2	Better	2	Better
CGGA_1620	CGGA_693	Primary	77.06666667	0	Mut	G3	51		codel	Methylated	4.7	0.03	0.18	2	Better	1	Better
CGGA_1621	CGGA_693	Primary	77.03333333	0	Mut	G2	48		non-codel	UnMethylated	10.14	0.14	0	2	Better	1	Better
CGGA_1623	CGGA_693	Primary	76.9	0	WT	G3	16		non-codel	Methylated	7.23	0.2	0.03	3	Poor	2	Poor
CGGA_1624	CGGA_693	Recurrent	2.9	1	Mut	G4	27		non-codel	Methylated	5.86	1.86	0.02	1	Better	1	Better
CGGA_1626	CGGA_693	Primary	23.2	1	WT	G4	66		non-codel	UnMethylated	11.58	1.17	1.42	2	Poor	2	Poor
CGGA_1627	CGGA_693	Primary	76.7	0	Mut	G3	37		non-codel	UnMethylated	8.88	0.14	0.03	2	Better	1	Better
CGGA_1631	CGGA_693	Recurrent	7.366666667	1	WT	G4	58		non-codel	Methylated	8.17	0.23	2.49	3	Poor	2	Poor
CGGA_1634	CGGA_693	Primary	12.2	1	WT	G4	26		non-codel	Methylated	2.01	0.36	0.02	2	Poor	2	Poor
CGGA_1641	CGGA_693	Recurrent	9.7	1	WT	G4	57		non-codel	Methylated	1.03	0.25	0.06	3	Poor	1	Better
CGGA_1642	CGGA_693	Primary	75.53333333	0	Mut	G2	48		non-codel	Methylated	4.9	0.04	0.05	2	Better	2	Better
CGGA_1643	CGGA_693	Primary	NA	NA	WT	G4	50		non-codel	UnMethylated	1.82	0.57	0.02	2	Poor	1	Better
CGGA_1644	CGGA_693	Primary	5.766666667	1	WT	G4	48		non-codel	Methylated	73.99	0.21	5.89	3	Poor	2	Poor
CGGA_1645	CGGA_693	Primary	66.53333333	0	Mut	G3	59		non-codel	Methylated	71.1	0.27	0	1	Better	1	Better
CGGA_1649	CGGA_693	Primary	74.16666667	0	Mut	G2	36		codel	UnMethylated	2.85	0.28	8.82	2	Better	2	Better
CGGA_1650	CGGA_693	Primary	42.76666667	1	Mut	G4	36		non-codel	Methylated	14.69	0.65	0	1	Better	1	Better
CGGA_1651	CGGA_693	Recurrent	28.06666667	1	Mut	G2	44		non-codel	Methylated	3.96	0.04	0	1	Better	1	Better
CGGA_1654	CGGA_693	Primary	NA	NA	WT	G4	61		non-codel	Methylated	2.57	0.12	6.6	3	Poor	2	Poor
CGGA_1655	CGGA_693	Primary	40.3	0	Mut	G2	48		non-codel	UnMethylated	5.93	0.03	0.02	2	Better	2	Better
CGGA_1656	CGGA_693	Recurrent	4.966666667	1	WT	G4	56		non-codel	Methylated	213.94	0.41	3.31	2	Poor	2	Poor
CGGA_1658	CGGA_693	Recurrent	52.46666667	1	WT	G4	64		non-codel	UnMethylated	0.81	2.21	0.02	3	Poor	2	Poor
CGGA_1659	CGGA_693	Recurrent	12.9	1	WT	G4	24		non-codel	Methylated	6.91	1.85	0	2	Poor	2	Poor
CGGA_1660	CGGA_693	Primary	NA	NA	WT	G2	41		codel	Methylated	7.14	0.16	1.96	3	Poor	2	Poor
CGGA_1662	CGGA_693	Primary	49.76666667	0	Mut	G2	55		codel	Methylated	22.98	0.2	0.67	2	Better	1	Better
CGGA_1663	CGGA_693	Recurrent	9.666666667	1	WT	G4	61		non-codel	NA	1.01	0.37	0.02	3	Poor	2	Poor
CGGA_1664	CGGA_693	Primary	50.93333333	1	Mut	G2	40		non-codel	Methylated	7.52	0.04	0.46	2	Better	1	Better
CGGA_1667	CGGA_693	Primary	72.66666667	0	Mut	G3	40		codel	UnMethylated	59.21	0.29	0.58	1	Better	1	Better
CGGA_1669	CGGA_693	Primary	4.633333333	1	WT	G3	44		non-codel	Methylated	100.29	0.73	0.4	2	Poor	2	Poor
CGGA_1670	CGGA_693	Recurrent	12.16666667	1	WT	G3	30		non-codel	Methylated	2.6	1.13	0.8	3	Poor	1	Better
CGGA_1671	CGGA_693	Primary	72.26666667	0	Mut	G3	26		non-codel	UnMethylated	19.76	0.37	0	2	Better	1	Better
CGGA_1673	CGGA_693	Primary	72	0	Mut	G2	23		non-codel	Methylated	18.05	0.37	0.02	2	Better	1	Better
CGGA_1675	CGGA_693	Primary	71.8	0	Mut	G3	38		non-codel	Methylated	16.08	1.38	0.02	2	Better	1	Better
CGGA_1679	CGGA_693	Primary	71.53333333	0	Mut	G3	52		codel	Methylated	3.92	0.12	0.92	2	Better	2	Better
CGGA_1680	CGGA_693	Primary	19.86666667	1	Mut	G3	45		non-codel	Methylated	3.97	0.48	0.04	2	Better	1	Better
CGGA_1681	CGGA_693	Primary	11.53333333	1	WT	G4	58		codel	Methylated	0.95	0.2	1.32	2	Poor	2	Poor
CGGA_1682	CGGA_693	Recurrent	11.5	1	WT	G4	67		non-codel	Methylated	276.76	3.99	0.33	2	Poor	2	Poor
CGGA_1684	CGGA_693	Primary	NA	NA	WT	G4	51		non-codel	Methylated	7.31	0.6	0.2	3	Poor	2	Poor
CGGA_1685	CGGA_693	Recurrent	7.5	1	Mut	G3	33		non-codel	Methylated	25.99	1.91	0	1	Better	1	Better
CGGA_1686	CGGA_693	Primary	24.83333333	1	WT	G3	27		non-codel	UnMethylated	6.65	0.13	1.77	3	Poor	2	Poor
CGGA_1687	CGGA_693	Primary	70.6	0	WT	G4	14		non-codel	UnMethylated	6	1.44	0.37	2	Poor	2	Poor
CGGA_1688	CGGA_693	Recurrent	1.7	1	WT	G3	51		non-codel	Methylated	13.42	0.15	0.37	1	Better	2	Poor
CGGA_1689	CGGA_693	Primary	70.6	0	Mut	G2	45		non-codel	Methylated	15.32	0.25	0	2	Better	1	Better
CGGA_1690	CGGA_693	Primary	19.73333333	1	WT	G4	60		non-codel	UnMethylated	2.75	1.69	1.9	2	Poor	2	Poor
CGGA_1694	CGGA_693	Primary	20.8	1	WT	G4	55		non-codel	UnMethylated	7.47	0.1	4.79	2	Poor	2	Poor
CGGA_1695	CGGA_693	Recurrent	69.8	0	Mut	G3	45		non-codel	UnMethylated	11.12	0.12	0	2	Better	1	Better
CGGA_1697	CGGA_693	Recurrent	2.966666667	1	WT	G4	47		non-codel	Methylated	159.94	0.18	0.44	3	Poor	2	Poor
CGGA_1698	CGGA_693	Primary	12.93333333	1	WT	G4	55		non-codel	Methylated	60.74	0.49	1.56	3	Poor	2	Poor
CGGA_1700	CGGA_693	Primary	69.2	0	Mut	G3	49		codel	UnMethylated	4.94	0.13	0.32	2	Better	2	Better
CGGA_1701	CGGA_693	Primary	56.53333333	0	Mut	G3	44		codel	Methylated	11.22	0.16	0.83	2	Better	1	Better
CGGA_1702	CGGA_693	Recurrent	5.6	1	WT	G4	29		non-codel	UnMethylated	0.73	6.31	0	2	Poor	2	Poor
CGGA_1703	CGGA_693	Primary	53.06666667	0	Mut	G2	30		non-codel	UnMethylated	5.22	0.13	0	2	Better	2	Better
CGGA_1704	CGGA_693	Primary	68.8	0	WT	G2	32		non-codel	UnMethylated	6.39	0.04	0	3	Poor	2	Poor
CGGA_1706	CGGA_693	Primary	68.93333333	0	WT	G4	60		non-codel	NA	1.7	1.25	2.57	3	Poor	2	Poor
CGGA_1708	CGGA_693	Primary	37.4	1	WT	G4	54		non-codel	Methylated	37.75	0.85	9.19	2	Poor	2	Poor
CGGA_1709	CGGA_693	Primary	13.83333333	1	WT	G4	47		non-codel	UnMethylated	63.86	1.35	0.89	2	Poor	2	Poor
CGGA_171	CGGA_325	Primary	NA	NA	Mut	G2	37		codel	UnMethylated	37.66	0.54	0.72	1	Better	2	Better
CGGA_1713	CGGA_693	Primary	11.06666667	1	WT	G4	62		non-codel	Methylated	2.45	2	0.01	2	Poor	1	Better
CGGA_1715	CGGA_693	Primary	67.76666667	0	WT	G2	12		non-codel	Methylated	0.88	0.36	0	2	Poor	2	Poor
CGGA_1716	CGGA_693	Recurrent	31.7	1	Mut	G3	38		non-codel	Methylated	7.2	3.23	0.01	1	Better	1	Better
CGGA_1718	CGGA_693	Primary	66.53333333	0	Mut	G3	37		non-codel	Methylated	14.8	0.08	0	2	Better	2	Better
CGGA_1720	CGGA_693	Primary	66.46666667	0	Mut	G2	35		non-codel	Methylated	44.89	1	0.04	1	Better	1	Better
CGGA_1723	CGGA_693	Primary	66.2	0	Mut	G3	39		codel	UnMethylated	26.37	0.15	1.06	2	Better	1	Better
CGGA_1725	CGGA_693	Primary	66.1	0	Mut	G3	33		codel	UnMethylated	45.71	0.38	1.74	1	Better	1	Better
CGGA_1727	CGGA_693	Primary	66	0	Mut	G4	48		non-codel	UnMethylated	8.44	0	0.25	2	Better	2	Better
CGGA_1728	CGGA_693	Primary	30.56666667	1	Mut	G4	45		non-codel	UnMethylated	25.84	0.85	0.04	2	Better	1	Better
CGGA_1729	CGGA_693	Recurrent	8.133333333	1	WT	G4	52		non-codel	Methylated	2.78	0.12	0.09	3	Poor	2	Poor
CGGA_1731	CGGA_693	Primary	65.86666667	0	Mut	G3	45		non-codel	Methylated	6.38	0.02	0.03	2	Better	1	Better
CGGA_1735	CGGA_693	Primary	27.1	1	WT	G4	54		non-codel	UnMethylated	54.18	2.68	0.05	2	Poor	1	Better
CGGA_1736	CGGA_693	Primary	31.26666667	1	WT	G4	57		non-codel	UnMethylated	2.04	0.53	5.39	2	Poor	2	Poor
CGGA_1737	CGGA_693	Primary	65.06666667	0	Mut	G3	33		codel	Methylated	9.71	0.11	1.53	2	Better	1	Better
CGGA_1738	CGGA_693	Primary	15.63333333	1	WT	G3	49		non-codel	Methylated	140.96	0.28	3.39	3	Poor	2	Poor
CGGA_1739	CGGA_693	Recurrent	17.16666667	1	Mut	G3	45		non-codel	UnMethylated	16.99	0.26	0.78	2	Better	2	Better
CGGA_1740	CGGA_693	Primary	12.1	1	WT	G4	50		non-codel	Methylated	1.62	0.06	0.04	3	Poor	1	Better
CGGA_1743	CGGA_693	Primary	45.36666667	1	Mut	G3	47		non-codel	UnMethylated	8.06	0.16	0.17	1	Better	1	Better
CGGA_1749	CGGA_693	Primary	13.36666667	1	WT	G4	44		non-codel	UnMethylated	223.5	1.23	1.39	2	Poor	2	Poor
CGGA_1750	CGGA_693	Primary	8.333333333	1	WT	G4	52		non-codel	Methylated	9.72	0.08	0.31	1	Better	1	Better
CGGA_1758	CGGA_693	Primary	13.8	1	WT	G4	45		non-codel	Methylated	184.93	1.83	3.16	2	Poor	2	Poor
CGGA_1760	CGGA_693	Recurrent	15.3	1	WT	G2	51		non-codel	UnMethylated	39.77	0.18	0.12	3	Poor	2	Poor
CGGA_1764	CGGA_693	Primary	23.66666667	1	Mut	G4	33		non-codel	UnMethylated	18.51	0.78	0	2	Better	1	Better
CGGA_1769	CGGA_693	Primary	61.8	0	WT	G4	49		non-codel	Methylated	9.73	0.93	0.23	1	Better	1	Better
CGGA_1770	CGGA_693	Recurrent	8.9	1	Mut	G4	43		non-codel	UnMethylated	8.48	1.75	0	1	Better	1	Better
CGGA_1771	CGGA_693	Recurrent	35.6	1	Mut	G3	38		non-codel	UnMethylated	22.93	0.42	1.62	1	Better	1	Better
CGGA_1773	CGGA_693	Recurrent	3.466666667	1	WT	G4	46		non-codel	UnMethylated	27.62	1.71	0	2	Poor	2	Poor
CGGA_1776	CGGA_693	Recurrent	8.633333333	1	WT	G4	23		non-codel	UnMethylated	1.83	0.66	0.41	1	Better	1	Better
CGGA_1785	CGGA_693	Recurrent	10.96666667	1	Mut	G4	34		non-codel	Methylated	8.37	0.48	0.01	2	Better	1	Better
CGGA_1786	CGGA_693	Recurrent	60.56666667	0	Mut	G3	54		codel	NA	16.4	0.05	0.3	2	Better	1	Better
CGGA_1807	CGGA_693	Primary	8.233333333	1	WT	G4	65		non-codel	Methylated	5.42	0.94	0	2	Poor	2	Poor
CGGA_1809	CGGA_693	Primary	11.43333333	1	WT	G3	27		non-codel	UnMethylated	5.65	0.62	0.22	2	Poor	2	Poor
CGGA_1811	CGGA_693	Recurrent	10.13333333	1	WT	G4	64		non-codel	NA	2.7	0.47	0.03	3	Poor	2	Poor
CGGA_1812	CGGA_693	Primary	26	1	WT	G4	65		non-codel	UnMethylated	9.76	1.66	0.51	3	Poor	2	Poor
CGGA_1814	CGGA_693	Recurrent	7.366666667	1	WT	G4	46		non-codel	UnMethylated	11.6	3.09	0.9	2	Poor	2	Poor
CGGA_1815	CGGA_693	Recurrent	6.166666667	1	WT	G4	45		non-codel	Methylated	95.28	1.18	0.99	2	Poor	2	Poor
CGGA_1817	CGGA_693	Primary	13.3	1	WT	G4	72		non-codel	Methylated	18.88	0.14	0.38	3	Poor	2	Poor
CGGA_1819	CGGA_693	Primary	33.5	1	WT	G4	55		non-codel	Methylated	0.65	0.4	0	2	Poor	2	Poor
CGGA_1820	CGGA_693	Recurrent	2.566666667	1	WT	G4	52		non-codel	UnMethylated	212.7	0.61	1.59	3	Poor	2	Poor
CGGA_1826	CGGA_693	Primary	1.466666667	1	WT	G4	70		non-codel	Methylated	631.19	0.9	0.01	2	Poor	2	Poor
CGGA_1829	CGGA_693	Primary	26.7	0	WT	G2	23		non-codel	Methylated	3.06	0.16	0	1	Better	1	Better
CGGA_1833	CGGA_693	Primary	16.46666667	1	WT	G4	60		non-codel	Methylated	916.45	2.94	0.95	2	Poor	2	Poor
CGGA_1840	CGGA_693	Primary	39.3	0	WT	G4	58		non-codel	Methylated	2.47	1.33	0.03	1	Better	1	Better
CGGA_1850	CGGA_693	Primary	25	0	Mut	G2	29		non-codel	Methylated	21.19	0.12	0	2	Better	1	Better
CGGA_1854	CGGA_693	Primary	54.2	0	Mut	G3	36		non-codel	Methylated	11.72	0.06	0.02	2	Better	1	Better
CGGA_1857	CGGA_693	Recurrent	5.233333333	1	WT	G4	46		non-codel	NA	59.3	0.53	0.13	3	Poor	2	Poor
CGGA_1862	CGGA_693	Primary	3.666666667	1	WT	G3	40		non-codel	Methylated	490.62	0.37	1.5	2	Poor	2	Poor
CGGA_1863	CGGA_693	Recurrent	53.13333333	0	Mut	G3	50		codel	UnMethylated	13.87	0.17	1.91	2	Better	1	Better
CGGA_1865	CGGA_693	Recurrent	2.966666667	1	WT	G4	45		non-codel	NA	130.73	0.81	0.35	2	Poor	2	Poor
CGGA_1866	CGGA_693	Primary	4.233333333	1	WT	G4	68		non-codel	UnMethylated	72.37	1.29	0.58	2	Poor	2	Poor
CGGA_1870	CGGA_693	Primary	51.86666667	0	Mut	G4	62		codel	UnMethylated	7.35	0.08	3.59	2	Better	1	Better
CGGA_1875	CGGA_693	Primary	51.93333333	0	WT	G2	22		non-codel	Methylated	3.21	0.31	0.1	3	Poor	2	Poor
CGGA_1877	CGGA_693	Recurrent	NA	NA	Mut	G3	35		codel	Methylated	15.69	0.3	1.23	2	Better	1	Better
CGGA_1880	CGGA_693	Recurrent	43.4	0	Mut	G3	37		non-codel	NA	18.38	0.03	0	2	Better	1	Better
CGGA_1882	CGGA_693	Primary	51.03333333	0	Mut	G3	33		codel	Methylated	13.37	0.12	2.02	2	Better	2	Better
CGGA_1886	CGGA_693	Recurrent	11.26666667	1	WT	G4	31		non-codel	UnMethylated	418.95	0.41	2.06	3	Poor	2	Poor
CGGA_1899	CGGA_693	Recurrent	5.866666667	1	WT	G4	45		non-codel	UnMethylated	0.59	0.31	0.07	3	Poor	2	Poor
CGGA_1901	CGGA_693	Primary	18	1	WT	G4	60		non-codel	Methylated	48.13	0.46	1.85	3	Poor	2	Poor
CGGA_1902	CGGA_693	Primary	49.3	0	Mut	G2	33		non-codel	Methylated	13.28	0.46	0.71	2	Better	1	Better
CGGA_1906	CGGA_693	Recurrent	35.13333333	1	Mut	G3	57		non-codel	Methylated	4.37	0.03	0	2	Better	2	Better
CGGA_1908	CGGA_693	Recurrent	9.933333333	1	WT	G4	42		non-codel	Methylated	4.04	1.56	0	2	Poor	2	Poor
CGGA_1911	CGGA_693	Recurrent	48.36666667	0	WT	G4	15		non-codel	Methylated	6.64	4.1	0	2	Poor	2	Poor
CGGA_1916	CGGA_693	Primary	NA	NA	Mut	G4	33		non-codel	NA	33.63	1.98	0.03	1	Better	2	Better
CGGA_194	CGGA_693	Recurrent	76.8	1	Mut	G3	43		codel	Methylated	34.74	0.07	0.73	2	Better	1	Better
CGGA_1946	CGGA_693	Recurrent	4.733333333	1	WT	G4	51		non-codel	UnMethylated	6.42	2.48	1.43	2	Poor	2	Poor
CGGA_1953	CGGA_693	Recurrent	2.433333333	1	WT	G4	47		non-codel	Methylated	89.47	0.62	0.06	2	Poor	2	Poor
CGGA_1972	CGGA_693	Recurrent	43.03333333	0	WT	G4	47		non-codel	UnMethylated	87.18	3.19	0.23	2	Poor	2	Poor
CGGA_1976	CGGA_693	Recurrent	2.433333333	1	WT	G4	53		non-codel	UnMethylated	35.76	4.94	0.93	2	Poor	2	Poor
CGGA_1985	CGGA_693	Recurrent	12.66666667	1	Mut	G4	41		non-codel	UnMethylated	11.84	0.15	0.24	2	Better	1	Better
CGGA_1994	CGGA_693	Recurrent	41.23333333	0	Mut	G3	32		non-codel	Methylated	11.21	0.09	1.14	2	Better	1	Better
CGGA_2002	CGGA_693	Recurrent	19.06666667	1	Mut	G2	40		non-codel	UnMethylated	13.33	0.21	0.01	2	Better	1	Better
CGGA_2003	CGGA_693	Recurrent	26	1	Mut	G4	40		non-codel	NA	1.65	0.36	0.04	1	Better	3	Poor
CGGA_2006	CGGA_693	Recurrent	20.86666667	1	Mut	G3	43		non-codel	Methylated	10.57	4.45	0	2	Better	1	Better
CGGA_2008	CGGA_693	Recurrent	1.466666667	1	WT	G4	56		non-codel	Methylated	1.02	0.88	0.02	3	Poor	2	Poor
CGGA_2013	CGGA_693	Recurrent	4.633333333	1	Mut	G2	41		codel	UnMethylated	3.69	0.07	0.02	2	Better	1	Better
CGGA_2024	CGGA_693	Recurrent	10.93333333	1	WT	G4	19		non-codel	Methylated	2.55	0.31	0.04	1	Better	1	Better
CGGA_2038	CGGA_693	Recurrent	NA	1	Mut	G4	44		non-codel	NA	15.49	1.97	0	2	Better	1	Better
CGGA_2039	CGGA_693	Recurrent	23.4	0	WT	G4	28		non-codel	Methylated	1.03	0.04	0	1	Better	1	Better
CGGA_2046	CGGA_693	Recurrent	8.366666667	1	Mut	G3	46		non-codel	NA	5.78	1.87	0.03	1	Better	3	Poor
CGGA_2047	CGGA_693	Recurrent	19.93333333	1	WT	G4	64		non-codel	NA	7.15	1.24	0.01	2	Poor	2	Poor
CGGA_2053	CGGA_693	Recurrent	34.36666667	0	WT	G4	55		codel	NA	2.17	0.03	0	1	Better	1	Better
CGGA_2056	CGGA_693	Recurrent	33.96666667	0	Mut	G4	41		non-codel	NA	3.34	1.17	0	2	Better	3	Poor
CGGA_2062	CGGA_693	Recurrent	1.366666667	1	Mut	G4	63		non-codel	NA	7.41	0.9	0	1	Better	3	Poor
CGGA_2075	CGGA_693	Recurrent	8.866666667	1	WT	G4	63		non-codel	NA	2.95	1.16	0.22	2	Poor	2	Poor
CGGA_2078	CGGA_693	Recurrent	9.333333333	1	WT	G4	61		non-codel	NA	9.77	1.87	0.19	3	Poor	2	Poor
CGGA_2079	CGGA_693	Recurrent	32.13333333	0	Mut	G3	45		codel	NA	62.85	0.85	0.34	1	Better	1	Better
CGGA_2081	CGGA_693	Recurrent	32.03333333	0	Mut	G3	39		codel	NA	24.89	0.02	0.02	1	Better	1	Better
CGGA_2082	CGGA_693	Recurrent	19.03333333	0	WT	G4	41		non-codel	NA	1.94	1.01	0.02	3	Poor	2	Poor
CGGA_2088	CGGA_693	Recurrent	NA	NA	WT	G4	30		non-codel	NA	190.4	3.64	0.11	2	Poor	2	Poor
CGGA_2106	CGGA_693	Recurrent	29.73333333	0	Mut	G4	39		codel	Methylated	8.95	0.83	0.26	1	Better	1	Better
CGGA_2115	CGGA_693	Recurrent	5.7	1	WT	G4	31		non-codel	UnMethylated	0.96	0.32	0.28	1	Better	1	Better
CGGA_2121	CGGA_693	Recurrent	11.53333333	1	Mut	G2	41		non-codel	UnMethylated	4.49	4.42	0	1	Better	3	Poor
CGGA_2129	CGGA_693	Recurrent	27.6	0	Mut	G3	48		non-codel	NA	16.95	1.02	0	1	Better	1	Better
CGGA_235	CGGA_325	Primary	78	1	Mut	G2	24		codel	Methylated	42.56	0.33	0.14	1	Better	2	Better
CGGA_236	CGGA_325	Primary	23.53333333	0	Mut	G2	47		codel	Methylated	32.32	3.54	0.48	1	Better	2	Better
CGGA_241	CGGA_325	Primary	160.3	0	Mut	G2	34		non-codel	Methylated	10.52	1.34	0.04	1	Better	1	Better
CGGA_243	CGGA_325	Primary	99.23333333	0	Mut	G2	30		codel	Methylated	65.52	1.13	0.04	1	Better	2	Better
CGGA_245	CGGA_325	Recurrent	10.6	1	Mut	G3	39		non-codel	NA	76.68	1.48	0	3	Better	3	Poor
CGGA_247	CGGA_325	Primary	20.3	1	Mut	G3	60		non-codel	Methylated	35.44	2.31	0.25	1	Better	2	Better
CGGA_251	CGGA_325	Primary	43.3	0	Mut	G2	45		non-codel	Methylated	35.08	1.42	1.25	1	Better	1	Better
CGGA_252	CGGA_325	Primary	5.5	0	Mut	G2	24		non-codel	UnMethylated	34.37	1.25	0	1	Better	2	Better
CGGA_254	CGGA_325	Primary	159.7666667	0	Mut	G2	38		codel	Methylated	18.4	0.13	0.03	1	Better	1	Better
CGGA_256	CGGA_325	Primary	5.266666667	0	Mut	G2	39		non-codel	UnMethylated	14.8	1.24	0	3	Better	2	Better
CGGA_261	CGGA_325	Primary	137.6666667	0	Mut	G2	27		non-codel	UnMethylated	21.52	0.6	0	1	Better	2	Better
CGGA_265	CGGA_693	Recurrent	131.9666667	0	Mut	G2	43		non-codel	Methylated	5.68	0.06	0	2	Better	1	Better
CGGA_267	CGGA_325	Primary	45.8	1	Mut	G2	36		non-codel	UnMethylated	22.99	0.44	0	1	Better	2	Better
CGGA_269	CGGA_325	Primary	97.73333333	0	WT	G2	45		non-codel	UnMethylated	5.78	3.47	0	2	Poor	3	Poor
CGGA_272	CGGA_325	Secondary	7.233333333	1	WT	G4	51		non-codel	UnMethylated	13.24	16.23	0.37	1	Poor	3	Poor
CGGA_273	CGGA_325	Primary	87.83333333	1	Mut	G2	35		non-codel	UnMethylated	41.73	2.32	0.57	1	Better	2	Better
CGGA_274	CGGA_325	Primary	20.33333333	0	WT	G4	55		non-codel	UnMethylated	122.46	7.22	0.61	1	Poor	4	Poor
CGGA_276	CGGA_325	Primary	17.63333333	0	Mut	G2	44		non-codel	Methylated	27.89	1.47	0.35	1	Better	2	Better
CGGA_277	CGGA_325	Primary	157.9666667	0	Mut	G3	40		NA	Methylated	10.61	0.75	0.49	1	Better	1	Better
CGGA_279	CGGA_693	Recurrent	43.8	1	Mut	G3	49		non-codel	Methylated	3.35	0.08	0.03	2	Better	2	Better
CGGA_28	CGGA_693	Primary	36.76666667	1	Mut	G2	25		codel	UnMethylated	5.77	0.08	0.05	1	Better	1	Better
CGGA_283	CGGA_325	Primary	115.6666667	1	Mut	G2	47		codel	Methylated	14.04	0.72	0.29	1	Better	1	Better
CGGA_288	CGGA_693	Recurrent	35.23333333	1	Mut	G2	49		codel	UnMethylated	10.14	0.71	0.96	2	Better	2	Better
CGGA_290	CGGA_693	Primary	157.5	0	Mut	G2	37		codel	UnMethylated	65.73	1.25	0.38	1	Better	1	Better
CGGA_300	CGGA_325	Primary	73.3	1	Mut	G2	35		non-codel	UnMethylated	10.57	0.35	0	1	Better	1	Better
CGGA_309	CGGA_325	NA	4.633333333	1	WT	NA	44		NA	UnMethylated	63.67	7.71	0.32	1	Poor	NA	NA
CGGA_314	CGGA_325	Recurrent	85.6	1	Mut	G3	39		codel	UnMethylated	44.19	0.48	0	1	Better	2	Better
CGGA_318	CGGA_325	Secondary	7.4	1	WT	G4	40		non-codel	UnMethylated	7.26	7.21	1.53	2	Poor	4	Poor
CGGA_320	CGGA_693	Primary	100.1666667	1	Mut	G2	31		codel	NA	12.91	0.32	0.58	1	Better	1	Better
CGGA_323	CGGA_325	Primary	144.6	0	WT	G2	48		non-codel	UnMethylated	5.02	1.95	0.87	3	Better	1	Better
CGGA_330	CGGA_325	Primary	37.36666667	1	WT	G3	45		non-codel	UnMethylated	401.43	5.36	0.03	2	Poor	4	Poor
CGGA_333	CGGA_325	Primary	59.43333333	0	Mut	G2	40		non-codel	UnMethylated	16.67	2.67	1.28	3	Better	1	Better
CGGA_336	CGGA_693	Recurrent	84.96666667	1	Mut	G3	57		codel	UnMethylated	60.86	0.95	2.24	1	Better	1	Better
CGGA_337	CGGA_325	Primary	33.6	1	Mut	G3	50		non-codel	Methylated	12.47	1.95	0.07	3	Better	2	Better
CGGA_342	CGGA_325	Primary	16.66666667	1	WT	G4	49		NA	Methylated	20.94	2.98	0.05	2	Poor	NA	NA
CGGA_358	CGGA_693	Recurrent	4.066666667	1	Mut	G3	30		non-codel	Methylated	3.62	0.05	0.05	2	Better	3	Poor
CGGA_362	CGGA_693	Recurrent	NA	NA	Mut	G2	39		codel	UnMethylated	2.04	4.01	0.25	1	Better	3	Poor
CGGA_369	CGGA_693	Recurrent	153.5333333	0	Mut	G2	33		non-codel	NA	3.65	0.18	0.06	1	Better	1	Better
CGGA_374	CGGA_325	Secondary	16.43333333	1	Mut	G4	37		non-codel	Methylated	26.36	2.44	0	1	Better	2	Better
CGGA_400	CGGA_325	Recurrent	44.03333333	1	Mut	G3	38		non-codel	Methylated	9.9	2.28	0	2	Poor	2	Better
CGGA_406	CGGA_693	Recurrent	3	1	Mut	G3	24		non-codel	UnMethylated	2.52	2.63	0.03	1	Better	1	Better
CGGA_413	CGGA_325	Primary	6.1	0	WT	G4	54		non-codel	UnMethylated	1004.76	5.27	0.19	2	Poor	3	Poor
CGGA_42	CGGA_693	Primary	94.4	1	Mut	G2	38		codel	UnMethylated	25.33	0.52	0	2	Better	1	Better
CGGA_420	CGGA_693	Recurrent	117.1333333	0	Mut	G3	39		codel	Methylated	56.15	2.1	3.47	1	Better	1	Better
CGGA_426	CGGA_325	Primary	52	1	WT	G3	50		non-codel	UnMethylated	289.52	5.01	0.55	2	Poor	4	Poor
CGGA_431	CGGA_325	Recurrent	150.5	0	Mut	G3	41		codel	Methylated	53.54	2.06	0.44	1	Better	2	Better
CGGA_446	CGGA_325	Primary	150.2666667	0	Mut	G2	35		codel	UnMethylated	60.24	1.2	0.28	1	Better	2	Better
CGGA_448	CGGA_325	Primary	11.8	1	WT	G3	64		non-codel	UnMethylated	4.74	5.42	0.02	1	Poor	4	Poor
CGGA_457	CGGA_693	Recurrent	2.5	1	Mut	G3	32		non-codel	Methylated	5.31	1.02	2.04	1	Better	1	Better
CGGA_458	CGGA_325	Recurrent	13.96666667	1	Mut	G2	51		non-codel	Methylated	23.8	0.69	0	1	Better	2	Better
CGGA_474	CGGA_693	Primary	67.63333333	0	WT	G3	NA		non-codel	UnMethylated	2.41	0.27	10.8	3	Poor	1	Better
CGGA_479	CGGA_325	Primary	148.1666667	0	Mut	G2	36		codel	UnMethylated	32.71	1.58	0.14	1	Better	2	Better
CGGA_482	CGGA_693	Primary	83.7	1	Mut	G2	45		codel	Methylated	15.85	0.73	0.86	1	Better	1	Better
CGGA_483	CGGA_325	Primary	9.233333333	1	WT	G4	59		non-codel	UnMethylated	14.51	22.58	0	1	Poor	4	Poor
CGGA_485	CGGA_325	Primary	81.23333333	0	Mut	G2	31		codel	UnMethylated	34.2	0.68	0.07	3	Better	2	Better
CGGA_487	CGGA_693	Recurrent	5.2	1	WT	G4	46		non-codel	UnMethylated	289.66	7.51	3.56	2	Poor	2	Poor
CGGA_488	CGGA_325	Primary	14.5	1	WT	G3	23		non-codel	UnMethylated	860.99	4.23	1.07	1	Poor	2	Poor
CGGA_490	CGGA_325	Primary	126.8	0	Mut	G3	37		codel	Methylated	26.93	0.29	0.29	1	Better	1	Better
CGGA_491	CGGA_325	Primary	35.8	1	Mut	G4	36		non-codel	Methylated	31.36	0.64	0.02	1	Better	2	Better
CGGA_492	CGGA_693	Recurrent	21.73333333	0	WT	G3	27		non-codel	UnMethylated	1.43	2.65	0	2	Poor	2	Poor
CGGA_493	CGGA_325	Primary	79.4	1	Mut	G2	32		non-codel	UnMethylated	35.67	0.55	0	1	Better	2	Better
CGGA_494	CGGA_325	Primary	147.8333333	0	WT	G4	58		non-codel	Methylated	23.03	0.8	0.03	3	Better	1	Better
CGGA_495	CGGA_325	NA	9.833333333	1	WT	NA	53		NA	UnMethylated	123.53	17.83	0.06	1	Poor	NA	NA
CGGA_499	CGGA_325	Primary	4.066666667	1	WT	G4	51		non-codel	Methylated	3.75	8.46	1.62	1	Poor	4	Poor
CGGA_501	CGGA_325	Primary	147.5666667	0	Mut	G2	40		codel	Methylated	15.04	1.2	0.08	3	Better	2	Better
CGGA_502	CGGA_325	Primary	147.1333333	0	Mut	G2	39		non-codel	Methylated	50.26	0.73	0	1	Better	2	Better
CGGA_503	CGGA_693	Primary	147	0	Mut	G2	51		non-codel	UnMethylated	16.31	0.37	0.02	1	Better	1	Better
CGGA_507	CGGA_693	Recurrent	10.06666667	1	Mut	G3	53		non-codel	Methylated	26.18	0.7	0.21	1	Better	1	Better
CGGA_509	CGGA_693	Primary	20.76666667	1	WT	G4	38		non-codel	UnMethylated	13.34	3.74	2.08	1	Better	2	Poor
CGGA_510	CGGA_325	Primary	146.7666667	0	Mut	G3	42		codel	Methylated	51.27	0.57	0.11	3	Better	2	Better
CGGA_518	CGGA_325	Secondary	7.066666667	1	Mut	G4	27		NA	UnMethylated	41.17	0.58	0.03	1	Better	2	Better
CGGA_521	CGGA_693	Primary	17.13333333	1	WT	G3	32		non-codel	UnMethylated	19.22	1.49	0.04	2	Poor	2	Poor
CGGA_525	CGGA_325	Primary	4.6	1	WT	G4	61		non-codel	Methylated	42.18	4.65	0.2	2	Poor	4	Poor
CGGA_530	CGGA_693	Recurrent	16.86666667	1	WT	G4	41		non-codel	Methylated	162.91	2.14	0.54	2	Poor	2	Poor
CGGA_538	CGGA_325	Primary	NA	NA	Mut	G2	43		codel	UnMethylated	43.97	1.88	1.25	1	Better	2	Better
CGGA_541	CGGA_325	Primary	145.8666667	0	WT	G2	36		non-codel	UnMethylated	6.09	1.29	0.83	3	Better	1	Better
CGGA_543	CGGA_325	Primary	145.7	0	Mut	G2	43		codel	Methylated	30.64	0.23	0.03	1	Better	1	Better
CGGA_545	CGGA_325	Recurrent	18.5	1	Mut	G4	38		non-codel	Methylated	27.39	6.02	0.71	2	Poor	2	Better
CGGA_551	CGGA_325	Primary	145.4333333	0	Mut	G2	44		codel	UnMethylated	39	0.72	0.22	1	Better	2	Better
CGGA_560	CGGA_325	Primary	145.1333333	0	Mut	G3	43		non-codel	Methylated	47.29	2.48	1.76	1	Better	2	Better
CGGA_564	CGGA_325	Primary	22.63333333	1	WT	G3	47		non-codel	Methylated	309.59	1.7	1.87	2	Poor	1	Better
CGGA_565	CGGA_325	Primary	120.1666667	0	WT	G3	51		non-codel	UnMethylated	42.2	0.16	0.1	3	Better	1	Better
CGGA_568	CGGA_693	Recurrent	9.5	1	WT	G4	14		non-codel	UnMethylated	6.11	0.4	0	3	Poor	1	Better
CGGA_578	CGGA_325	Primary	12.06666667	1	WT	G3	61		non-codel	Methylated	10.72	1.34	0	1	Poor	2	Poor
CGGA_580	CGGA_325	Primary	46.46666667	1	Mut	G2	43		non-codel	Methylated	31.82	0.96	0	1	Better	2	Better
CGGA_591	CGGA_325	Primary	55.13333333	1	Mut	G3	50		non-codel	Methylated	22.4	0.19	0	1	Better	1	Better
CGGA_598	CGGA_325	Primary	122.5666667	1	Mut	G3	61		codel	Methylated	36.22	0.44	0.57	1	Better	2	Better
CGGA_599	CGGA_325	Primary	13.93333333	1	WT	G3	66		non-codel	UnMethylated	37.53	0.28	0.04	1	Poor	1	Better
CGGA_601	CGGA_325	Primary	37.76666667	1	Mut	G2	36		non-codel	UnMethylated	23.06	1.41	1.38	1	Better	1	Better
CGGA_603	CGGA_325	Recurrent	5.6	0	Mut	G3	32		non-codel	Methylated	14.46	1.68	0	2	Poor	2	Better
CGGA_604	CGGA_325	Primary	12.7	1	WT	G4	46		non-codel	Methylated	8.04	10.65	2.51	1	Poor	4	Poor
CGGA_605	CGGA_325	Recurrent	143.3333333	0	Mut	G3	43		non-codel	Methylated	5.48	10.9	0.06	1	Better	3	Poor
CGGA_607	CGGA_325	Primary	46.3	0	Mut	G2	25		non-codel	UnMethylated	33.08	1.08	0	1	Better	2	Better
CGGA_616	CGGA_325	Primary	31.73333333	1	WT	G3	43		non-codel	Methylated	265.98	8.95	0.35	2	Poor	4	Poor
CGGA_619	CGGA_693	Recurrent	18.33333333	1	WT	G2	40		non-codel	NA	9.78	0.73	0.13	3	Poor	2	Poor
CGGA_621	CGGA_693	Recurrent	NA	NA	Mut	G3	40		non-codel	UnMethylated	4.81	0.24	0	2	Better	1	Better
CGGA_624	CGGA_325	Recurrent	4.066666667	1	WT	G4	50		non-codel	UnMethylated	233.01	14.48	0.46	2	Poor	4	Poor
CGGA_625	CGGA_693	Recurrent	82.16666667	1	Mut	G3	33		codel	UnMethylated	10.14	0.05	1.98	2	Better	1	Better
CGGA_630	CGGA_325	Recurrent	143.3333333	0	Mut	G3	43		codel	Methylated	19.85	0.96	0.14	1	Better	2	Better
CGGA_632	CGGA_325	Primary	19.2	1	Mut	G2	29		non-codel	UnMethylated	35.69	0.92	0	2	Poor	2	Better
CGGA_633	CGGA_325	Primary	60.4	1	WT	G2	56		non-codel	UnMethylated	32.95	6.63	1.18	3	Better	1	Better
CGGA_634	CGGA_693	Primary	87.76666667	1	Mut	G3	35		non-codel	UnMethylated	25.73	0.3	0.38	1	Better	1	Better
CGGA_635	CGGA_325	Primary	142.1	0	Mut	G2	45		codel	UnMethylated	63.9	2.38	0.04	1	Better	2	Better
CGGA_638	CGGA_325	Primary	79.53333333	0	Mut	G2	42		codel	UnMethylated	26.58	2.42	0.21	1	Better	2	Better
CGGA_641	CGGA_325	Primary	113.7	1	Mut	G3	51		codel	UnMethylated	102.06	0.8	0.19	1	Better	2	Better
CGGA_642	CGGA_325	Primary	141.6333333	0	Mut	G2	29		non-codel	UnMethylated	78.26	0.32	0	1	Better	1	Better
CGGA_643	CGGA_325	Primary	11.03333333	1	WT	G3	56		non-codel	UnMethylated	1.49	3.44	1.59	1	Poor	2	Poor
CGGA_652	CGGA_693	Recurrent	15.86666667	1	Mut	G3	42		non-codel	Methylated	17.35	0.69	0	2	Better	1	Better
CGGA_655	CGGA_325	Primary	141.0333333	0	Mut	G2	35		codel	UnMethylated	38.49	1.08	0.05	1	Better	2	Better
CGGA_658	CGGA_325	Primary	12.4	1	WT	G4	55		non-codel	Methylated	62.16	7.01	1.03	1	Poor	4	Poor
CGGA_659	CGGA_325	Primary	24.33333333	0	WT	G2	50		non-codel	UnMethylated	4.96	1.28	0.59	3	Better	1	Better
CGGA_661	CGGA_325	Primary	NA	1	WT	G3	42		non-codel	Methylated	3.53	8.63	0.47	2	Poor	4	Poor
CGGA_662	CGGA_325	Primary	9.466666667	1	Mut	G2	59		codel	UnMethylated	64.84	0.45	0.1	1	Better	1	Better
CGGA_663	CGGA_693	Primary	140.3333333	0	Mut	G2	29		non-codel	UnMethylated	32.49	0.42	0.4	1	Better	1	Better
CGGA_666	CGGA_325	Primary	83.3	1	Mut	G2	45		codel	Methylated	64.01	0.39	0.37	3	Better	2	Better
CGGA_669	CGGA_325	Recurrent	20.23333333	1	WT	G4	56		codel	UnMethylated	6.65	0.71	0.02	3	Better	1	Better
CGGA_671	CGGA_325	Primary	140.5	0	Mut	G2	36		codel	UnMethylated	14.07	0.73	0.03	1	Better	1	Better
CGGA_675	CGGA_325	Primary	140.3333333	0	Mut	G2	23		codel	UnMethylated	44.31	2.3	0.22	1	Better	2	Better
CGGA_676	CGGA_325	Primary	12.53333333	1	WT	G4	60		non-codel	UnMethylated	178.35	5.94	0.27	2	Poor	4	Poor
CGGA_678	CGGA_325	Recurrent	12.86666667	1	WT	G3	56		non-codel	UnMethylated	486.15	5.83	0.48	2	Poor	3	Poor
CGGA_679	CGGA_325	Primary	8.766666667	1	WT	G4	63		non-codel	Methylated	500.33	5.66	0.14	2	Poor	4	Poor
CGGA_680	CGGA_325	Primary	79.1	1	WT	G4	44		non-codel	UnMethylated	4.53	3.26	0	3	Better	1	Better
CGGA_681	CGGA_325	NA	3.666666667	1	WT	NA	42		NA	Methylated	16.07	3.1	0.44	1	Poor	NA	NA
CGGA_685	CGGA_325	Primary	107.9666667	1	Mut	G2	20		non-codel	Methylated	45.6	0.81	0	1	Better	2	Better
CGGA_689	CGGA_325	Primary	139.8	0	Mut	G2	36		codel	Methylated	38.48	2.65	0.29	1	Better	2	Better
CGGA_694	CGGA_325	Recurrent	39.8	1	Mut	G2	34		non-codel	UnMethylated	16.71	0.4	0	3	Better	3	Poor
CGGA_698	CGGA_325	Primary	61.7	1	Mut	G2	61		non-codel	UnMethylated	28.31	2.7	0	1	Better	2	Better
CGGA_700	CGGA_325	Primary	5.666666667	0	Mut	G4	24		non-codel	Methylated	11.68	0.73	0.44	1	Better	2	Better
CGGA_703	CGGA_693	Recurrent	45.16666667	1	Mut	G3	31		non-codel	NA	4.79	3.19	0.11	1	Better	2	Better
CGGA_704	CGGA_325	Primary	85.73333333	1	Mut	G2	36		non-codel	Methylated	67.87	1.45	0.23	1	Better	2	Better
CGGA_705	CGGA_693	Primary	50.23333333	1	Mut	G3	41		non-codel	UnMethylated	25.32	1.83	0	2	Better	1	Better
CGGA_707	CGGA_693	Primary	109.9666667	1	Mut	G2	39		codel	NA	37.53	0.55	0.13	1	Better	1	Better
CGGA_710	CGGA_325	Primary	22	1	Mut	G4	41		non-codel	Methylated	9.65	2.76	0.02	3	Better	3	Poor
CGGA_715	CGGA_325	Primary	114.3	0	Mut	G2	43		codel	Methylated	30.12	0.86	0.36	1	Better	2	Better
CGGA_719	CGGA_325	Secondary	3.366666667	1	Mut	G4	51		NA	UnMethylated	5.87	11.5	0	1	Better	2	Better
CGGA_720	CGGA_693	Recurrent	41.93333333	1	Mut	G2	46		non-codel	UnMethylated	17.43	0.09	0	2	Better	1	Better
CGGA_721	CGGA_693	Primary	85.06666667	1	Mut	G2	45		non-codel	UnMethylated	12.53	0.4	0.05	1	Better	1	Better
CGGA_724	CGGA_693	Recurrent	138.2333333	0	Mut	G2	32		non-codel	UnMethylated	14.69	0.28	0.29	2	Better	1	Better
CGGA_725	CGGA_325	Primary	138.2333333	0	Mut	G2	58		codel	UnMethylated	30.86	0.37	0	3	Better	2	Better
CGGA_727	CGGA_325	Primary	34.1	1	WT	G3	45		non-codel	Methylated	124.59	1.79	0.25	2	Poor	1	Better
CGGA_730	CGGA_693	Recurrent	70.6	1	Mut	G2	51		codel	NA	17.84	0.29	0.19	1	Better	1	Better
CGGA_731	CGGA_325	Primary	16.76666667	1	WT	G4	50		non-codel	UnMethylated	152.51	5.2	0.35	2	Poor	3	Poor
CGGA_732	CGGA_325	Primary	NA	NA	WT	G3	35		non-codel	UnMethylated	29.17	2.56	0	1	Poor	3	Poor
CGGA_738	CGGA_325	Primary	137.7333333	0	Mut	G2	43		non-codel	UnMethylated	19.09	6.85	1	1	Better	1	Better
CGGA_747	CGGA_325	Primary	32.33333333	1	Mut	G4	29		non-codel	Methylated	32.46	2.56	0	1	Better	2	Better
CGGA_752	CGGA_325	Primary	122.6666667	0	Mut	G2	39		codel	Methylated	21.06	3.08	0	3	Better	2	Better
CGGA_757	CGGA_325	Primary	34.9	1	Mut	G2	45		non-codel	UnMethylated	17.2	3.2	0	1	Better	2	Better
CGGA_759	CGGA_325	Primary	42.1	1	Mut	G4	30		non-codel	Methylated	18.36	2.5	0	2	Poor	2	Better
CGGA_760	CGGA_325	Primary	137	0	Mut	G2	34		codel	Methylated	41.87	0.4	0.24	1	Better	1	Better
CGGA_761	CGGA_325	Primary	61.33333333	1	Mut	G4	45		non-codel	Methylated	30.38	1.07	0.03	2	Poor	2	Better
CGGA_762	CGGA_325	Primary	136.8333333	0	Mut	G2	40		codel	UnMethylated	24.34	0.4	0.06	1	Better	2	Better
CGGA_763	CGGA_693	Recurrent	10.63333333	0	WT	G3	52		non-codel	UnMethylated	6	0.79	0.04	1	Better	1	Better
CGGA_766	CGGA_325	Primary	136.7666667	0	Mut	G2	32		codel	Methylated	166.43	2.49	0.46	1	Better	2	Better
CGGA_773	CGGA_325	Secondary	14.76666667	1	Mut	G4	51		non-codel	UnMethylated	8.59	2.84	0.02	1	Better	1	Better
CGGA_777	CGGA_693	Recurrent	4.866666667	1	WT	G4	46		non-codel	UnMethylated	13.09	8.33	0.42	2	Poor	2	Poor
CGGA_780	CGGA_693	Recurrent	30.76666667	1	WT	G3	64		non-codel	UnMethylated	10.91	0.34	0.03	1	Better	2	Poor
CGGA_782	CGGA_325	Primary	9.633333333	1	WT	G4	60		non-codel	UnMethylated	40	8.69	0.41	2	Poor	4	Poor
CGGA_785	CGGA_325	Primary	117.2333333	1	Mut	G2	43		codel	Methylated	37.56	0.43	0.08	1	Better	1	Better
CGGA_789	CGGA_325	Primary	11.5	1	WT	G4	50		non-codel	UnMethylated	2.49	2.99	0.03	2	Poor	4	Poor
CGGA_791	CGGA_325	Primary	8.4	1	WT	G3	55		non-codel	UnMethylated	33.01	2.16	0.03	3	Better	1	Better
CGGA_796	CGGA_325	Primary	18.63333333	0	WT	G2	60		non-codel	UnMethylated	32.52	0.43	0	2	Poor	3	Poor
CGGA_799	CGGA_693	Recurrent	62.26666667	1	Mut	G3	53		codel	Methylated	18.98	0.13	1.64	2	Better	1	Better
CGGA_802	CGGA_325	Primary	22.7	1	WT	G4	42		non-codel	UnMethylated	31.48	5.86	0.59	2	Poor	3	Poor
CGGA_804	CGGA_325	Primary	20.46666667	0	WT	G4	53		non-codel	Methylated	8.95	1.49	0.14	1	Poor	2	Poor
CGGA_807	CGGA_325	Primary	134.6666667	0	WT	G2	42		non-codel	NA	4.43	1	0.04	3	Better	1	Better
CGGA_808	CGGA_325	Primary	38.9	0	WT	G4	38		non-codel	UnMethylated	21.69	1.23	0.08	1	Poor	4	Poor
CGGA_809	CGGA_693	Primary	41.73333333	1	Mut	G2	26		non-codel	UnMethylated	20.34	0.25	0.03	2	Better	1	Better
CGGA_810	CGGA_693	Recurrent	18.36666667	1	WT	G3	20		non-codel	UnMethylated	16.91	5.39	0.17	2	Poor	2	Poor
CGGA_812	CGGA_325	Primary	134.5	0	Mut	G2	27		codel	NA	19.13	1.59	0.11	3	Better	1	Better
CGGA_815	CGGA_325	Primary	73.96666667	1	Mut	G2	53		non-codel	UnMethylated	41.15	1.04	6.72	3	Better	2	Better
CGGA_818	CGGA_325	Primary	134.2333333	0	Mut	G2	46		non-codel	NA	18.51	3.38	0.05	3	Better	2	Better
CGGA_822	CGGA_325	Secondary	74.56666667	1	Mut	G4	46		non-codel	Methylated	124.24	0.44	0	1	Better	2	Better
CGGA_825	CGGA_693	Recurrent	27.86666667	1	Mut	G3	36		non-codel	NA	7.56	0.18	0.01	2	Better	1	Better
CGGA_831	CGGA_693	Primary	18.2	1	WT	G4	55		non-codel	UnMethylated	5.78	3.31	3.32	2	Poor	2	Poor
CGGA_834	CGGA_325	Primary	133.7666667	0	WT	G2	24		non-codel	Methylated	124.12	4.81	0.57	1	Poor	3	Poor
CGGA_835	CGGA_325	Primary	17.23333333	0	Mut	G2	31		codel	Methylated	21.16	0.8	0.1	1	Better	2	Better
CGGA_837	CGGA_325	Primary	14.4	1	WT	G4	57		non-codel	Methylated	61.88	2.32	0.57	1	Poor	3	Poor
CGGA_838	CGGA_325	Primary	133.7	0	Mut	G2	36		codel	UnMethylated	56.06	0.4	0.65	1	Better	1	Better
CGGA_842	CGGA_325	Primary	6.8	1	WT	G4	63		non-codel	UnMethylated	5.88	12.57	0.21	2	Poor	4	Poor
CGGA_843	CGGA_325	Primary	133.5	0	Mut	G2	29		codel	NA	39.03	1.3	0.29	1	Better	2	Better
CGGA_846	CGGA_693	Recurrent	99.7	0	WT	G2	39		non-codel	NA	0.7	0.04	0.1	1	Better	1	Better
CGGA_848	CGGA_325	Primary	7.966666667	0	WT	G4	54		non-codel	UnMethylated	540.67	6.57	0.8	2	Poor	3	Poor
CGGA_850	CGGA_325	Primary	18.8	0	WT	G4	52		non-codel	UnMethylated	1246.2	6.62	0.34	2	Poor	2	Poor
CGGA_852	CGGA_693	Primary	5.633333333	1	WT	G3	40		non-codel	UnMethylated	38.65	0.62	0.42	2	Poor	2	Poor
CGGA_856	CGGA_325	Primary	43.23333333	0	Mut	G2	53		codel	Methylated	20.38	0.73	0.03	1	Better	2	Better
CGGA_858	CGGA_325	Primary	132.8	0	Mut	G2	42		codel	UnMethylated	15.27	0.34	0.03	1	Better	2	Better
CGGA_859	CGGA_325	Primary	12.9	1	WT	G4	56		non-codel	UnMethylated	17.57	5.03	0.09	1	Poor	4	Poor
CGGA_861	CGGA_693	Primary	29.76666667	1	WT	G3	29		non-codel	NA	3.21	0.99	0	1	Better	2	Poor
CGGA_862	CGGA_693	Recurrent	NA	NA	Mut	G2	30		non-codel	NA	6.55	0.22	0.01	1	Better	1	Better
CGGA_863	CGGA_693	Primary	69.1	1	WT	G2	42		non-codel	UnMethylated	2.01	0.47	0	1	Better	1	Better
CGGA_864	CGGA_325	Primary	132.5666667	0	Mut	G2	34		codel	NA	27.49	0.92	0.05	3	Better	1	Better
CGGA_867	CGGA_693	Recurrent	12.23333333	1	Mut	G3	40		non-codel	Methylated	22.49	1.16	0.04	2	Better	2	Better
CGGA_869	CGGA_693	Recurrent	17.9	0	WT	G4	36		non-codel	UnMethylated	5.85	1.58	0.53	3	Poor	2	Poor
CGGA_871	CGGA_325	Primary	132.1333333	0	Mut	G2	37		codel	Methylated	29	3.96	0.41	1	Better	2	Better
CGGA_876	CGGA_325	Primary	5.3	1	WT	G4	60		non-codel	UnMethylated	10.02	14.2	0.16	2	Poor	4	Poor
CGGA_878	CGGA_325	Primary	28.76666667	1	WT	G4	42		non-codel	UnMethylated	2413.65	3.42	0.41	1	Poor	3	Poor
CGGA_881	CGGA_693	Recurrent	8.4	1	WT	G3	23		non-codel	NA	10.4	3.37	0	2	Poor	2	Poor
CGGA_882	CGGA_693	Recurrent	33.6	0	Mut	G3	30		non-codel	NA	10.7	0.79	0.08	1	Better	1	Better
CGGA_883	CGGA_693	Recurrent	NA	NA	Mut	G2	39		non-codel	NA	18.44	0.43	0.05	2	Better	1	Better
CGGA_884	CGGA_325	Primary	37.7	1	Mut	G2	48		non-codel	Methylated	76.15	0.98	0	1	Better	2	Better
CGGA_887	CGGA_693	Recurrent	NA	NA	WT	G3	25		non-codel	NA	3.98	0.12	0.08	1	Better	1	Better
CGGA_888	CGGA_693	Recurrent	22.3	1	Mut	G3	29		codel	NA	41.67	6.22	3.15	1	Better	1	Better
CGGA_889	CGGA_693	Primary	131.4333333	0	Mut	G2	23		non-codel	NA	9.04	0.67	0.02	1	Better	1	Better
CGGA_890	CGGA_693	Primary	99.4	1	Mut	G3	39		non-codel	NA	23.2	0.48	0	2	Better	1	Better
CGGA_892	CGGA_325	Primary	14.93333333	0	Mut	G2	34		codel	Methylated	55.42	0.58	0.18	1	Better	2	Better
CGGA_893	CGGA_325	Primary	105.3333333	1	Mut	G2	36		non-codel	Methylated	47.54	0.45	0	1	Better	1	Better
CGGA_898	CGGA_325	Primary	55.43333333	1	Mut	G2	38		non-codel	UnMethylated	31.48	0.42	0	3	Better	1	Better
CGGA_899	CGGA_325	Recurrent	7.7	1	Mut	G4	48		non-codel	Methylated	4.88	2.12	0.11	1	Better	2	Better
CGGA_901	CGGA_693	Primary	30.96666667	1	Mut	G3	40		non-codel	NA	168.98	0.27	0	2	Better	1	Better
CGGA_902	CGGA_325	Primary	6.433333333	1	WT	G4	54		non-codel	UnMethylated	6.66	5.45	0.56	1	Poor	4	Poor
CGGA_903	CGGA_693	Primary	48.5	1	Mut	G3	27		non-codel	NA	45.79	0.42	0	1	Better	1	Better
CGGA_904	CGGA_325	Primary	25.8	1	Mut	G2	33		non-codel	Methylated	102.94	1.68	0	1	Better	2	Better
CGGA_905	CGGA_325	Primary	105.8	1	Mut	G2	46		non-codel	NA	56.36	0.35	0.03	3	Better	2	Better
CGGA_908	CGGA_325	Primary	81.2	1	Mut	G2	35		non-codel	Methylated	69.2	0.32	0	1	Better	2	Better
CGGA_909	CGGA_325	Primary	130.6666667	0	Mut	G2	39		non-codel	Methylated	44.04	3.18	1.21	1	Better	2	Better
CGGA_D02	CGGA_325	Recurrent	16.13333333	1	WT	G4	44		non-codel	Methylated	5.43	4.59	1.5	2	Poor	4	Poor
CGGA_D03	CGGA_325	Primary	14.1	1	WT	G4	44		non-codel	Methylated	13.06	2.64	0	1	Poor	3	Poor
CGGA_D04	CGGA_325	Primary	123.2333333	0	Mut	G2	37		non-codel	Methylated	39.66	0.07	0.03	1	Better	1	Better
CGGA_D06	CGGA_325	Recurrent	NA	1	WT	G3	49		codel	UnMethylated	8.2	1.22	0.69	3	Better	1	Better
CGGA_D07	CGGA_325	Primary	123.0333333	0	Mut	G2	36		codel	NA	42.55	0.88	0.75	1	Better	1	Better
CGGA_D09	CGGA_325	Primary	7.766666667	1	WT	G4	57		non-codel	UnMethylated	274.6	4.92	2.27	1	Poor	3	Poor
CGGA_D11	CGGA_325	Primary	27.56666667	1	WT	G3	53		non-codel	Methylated	482.44	2.64	0.15	1	Poor	3	Poor
CGGA_D14	CGGA_325	Recurrent	NA	NA	Mut	G3	27		non-codel	UnMethylated	48.34	0.34	0	1	Better	2	Better
CGGA_D15	CGGA_325	Primary	122.3	0	Mut	G2	38		codel	Methylated	72.35	1.28	0.46	1	Better	2	Better
CGGA_D16	CGGA_325	Primary	8.7	1	WT	G3	59		non-codel	Methylated	4.6	19.3	0.02	1	Poor	4	Poor
CGGA_D18	CGGA_325	Primary	NA	NA	WT	G3	20		non-codel	Methylated	7.09	3.53	0.06	3	Better	3	Poor
CGGA_D19	CGGA_693	Recurrent	9.9	1	Mut	G2	64		codel	Methylated	54.29	1.65	0.89	1	Better	1	Better
CGGA_D20	CGGA_325	Primary	78.9	1	Mut	G2	40		non-codel	UnMethylated	16.29	0.32	0.04	1	Better	1	Better
CGGA_D21	CGGA_325	Primary	40.26666667	1	Mut	G3	37		non-codel	NA	22.67	2.65	0	2	Poor	2	Better
CGGA_D24	CGGA_325	Primary	27.9	1	Mut	G3	37		non-codel	NA	39.19	1.79	0	3	Better	1	Better
CGGA_D26	CGGA_325	Recurrent	8.766666667	1	WT	G4	55		non-codel	UnMethylated	7.7	6.25	0.4	1	Poor	3	Poor
CGGA_D27	CGGA_325	Recurrent	121.6666667	0	Mut	G3	33		codel	UnMethylated	111.19	1.03	0.62	1	Better	2	Better
CGGA_D28	CGGA_693	Primary	28.66666667	1	Mut	G3	25		non-codel	NA	49.86	0.13	0	2	Better	1	Better
CGGA_D29	CGGA_325	Primary	121.4333333	0	Mut	G2	36		codel	Methylated	78.59	0.14	0.36	1	Better	2	Better
CGGA_D30	CGGA_325	Primary	7.166666667	1	WT	G4	70		non-codel	NA	5.33	1.13	0.03	2	Poor	4	Poor
CGGA_D32	CGGA_325	Recurrent	11.93333333	1	WT	G4	61		non-codel	UnMethylated	391.67	8.15	1.95	1	Poor	4	Poor
CGGA_D33	CGGA_325	Recurrent	3.866666667	1	Mut	G3	38		non-codel	Methylated	9.61	1.95	0	1	Better	3	Poor
CGGA_D34	CGGA_325	Secondary	4.9	1	Mut	G4	45		non-codel	Methylated	12.65	0.69	0	1	Better	2	Better
CGGA_D35	CGGA_325	Primary	22.03333333	1	WT	G4	68		non-codel	Methylated	4.58	4.47	0.35	1	Poor	4	Poor
CGGA_D36	CGGA_325	Recurrent	1.133333333	1	WT	G4	58		non-codel	Methylated	9.81	6.95	0.03	1	Poor	3	Poor
CGGA_D37	CGGA_325	Primary	32.16666667	1	WT	G4	55		non-codel	UnMethylated	155.88	9.39	1.03	1	Poor	4	Poor
CGGA_D38	CGGA_325	Recurrent	22.96666667	1	Mut	G4	41		codel	Methylated	44.63	1.57	0.46	3	Better	1	Better
CGGA_D39	CGGA_325	Recurrent	NA	NA	Mut	G2	27		non-codel	Methylated	49.72	5.83	0.45	1	Better	2	Better
CGGA_D40	CGGA_325	Recurrent	118.5666667	0	Mut	G2	44		non-codel	Methylated	79.84	1.41	1.13	1	Better	1	Better
CGGA_D44	CGGA_325	Primary	10.43333333	1	WT	G3	18		non-codel	NA	31.42	3.09	0.66	1	Poor	1	Better
CGGA_D45	CGGA_325	Recurrent	28.53333333	0	Mut	G3	32		non-codel	Methylated	108.48	2.42	1.24	1	Better	2	Better
CGGA_D46	CGGA_325	Recurrent	10	1	Mut	G3	36		non-codel	Methylated	36.62	4.77	0.54	1	Better	2	Better
CGGA_D47	CGGA_325	Primary	34.93333333	1	Mut	G2	36		codel	Methylated	28.5	7.11	1.09	1	Better	2	Better
CGGA_D48	CGGA_325	Recurrent	7.366666667	1	Mut	G3	23		non-codel	Methylated	27.64	1.31	0	1	Better	2	Better
CGGA_D49	CGGA_693	Recurrent	NA	NA	Mut	NA	32		codel	NA	36.56	1.74	0.24	1	Better	1	Better
CGGA_D50	CGGA_693	Recurrent	26.06666667	1	Mut	G2	30		codel	NA	43.23	2.98	1.15	1	Better	1	Better
CGGA_D51	CGGA_325	Recurrent	4.5	1	WT	G4	60		non-codel	UnMethylated	6.28	4	0.7	2	Poor	4	Poor
CGGA_D52	CGGA_325	Primary	117.6333333	0	Mut	G3	46		codel	UnMethylated	45.15	0.8	0.23	1	Better	2	Better
CGGA_D53	CGGA_693	Recurrent	NA	NA	WT	G4	30		non-codel	UnMethylated	1.04	1.34	0.08	2	Poor	2	Poor
CGGA_D56	CGGA_325	Recurrent	2.133333333	1	Mut	G3	45		non-codel	Methylated	21.47	9.25	1.48	1	Better	2	Better
CGGA_D57	CGGA_325	Primary	25.53333333	1	WT	G4	40		non-codel	NA	379.14	5.12	1.13	1	Poor	4	Poor
CGGA_D58	CGGA_325	Recurrent	6.033333333	1	WT	G3	24		codel	UnMethylated	12.4	0.35	0	3	Better	1	Better
CGGA_D59	CGGA_325	Secondary	NA	NA	Mut	G4	30		non-codel	Methylated	7.83	1.03	0	1	Better	2	Better
CGGA_J023	CGGA_325	Primary	34.26666667	1	Mut	G3	36		non-codel	NA	106.86	3.78	0	1	Better	2	Better
CGGA_J024	CGGA_325	Recurrent	113.6666667	0	Mut	G2	29		non-codel	NA	11.76	0.77	0	3	Better	2	Better
CGGA_J030	CGGA_325	Primary	112.9666667	0	Mut	G2	38		codel	NA	55.31	0.59	0.23	1	Better	1	Better
CGGA_J042	CGGA_325	Recurrent	46.96666667	1	Mut	G2	38		non-codel	NA	44.76	4.97	0	3	Better	3	Poor
CGGA_J100	CGGA_325	Recurrent	NA	NA	Mut	G4	55		non-codel	NA	19.86	2.4	0.03	1	Better	2	Better
CGGA_J130	CGGA_325	Recurrent	103.8666667	0	WT	G2	40		non-codel	NA	3.82	1.58	0	3	Better	1	Better
CGGA_P100	CGGA_693	Primary	8.933333333	1	WT	G4	67		non-codel	NA	29.11	0.51	1.62	2	Poor	2	Poor
CGGA_P102	CGGA_693	Primary	42.3	1	Mut	G4	30		non-codel	NA	3.55	4.1	0.05	1	Better	1	Better
CGGA_P103	CGGA_693	Primary	55.03333333	0	Mut	G2	34		codel	NA	20.62	0.79	0.04	1	Better	1	Better
CGGA_P106	CGGA_693	Recurrent	2.366666667	1	WT	G4	24		non-codel	NA	0.63	1.42	2.15	2	Poor	1	Better
CGGA_P107	CGGA_693	Primary	NA	NA	Mut	G2	26		non-codel	NA	25.79	1.61	0	2	Better	1	Better
CGGA_P108	CGGA_693	Primary	54.8	0	WT	G3	30		non-codel	NA	0.54	3.64	0	2	Poor	1	Better
CGGA_P109	CGGA_693	Recurrent	13.56666667	1	Mut	G4	35		non-codel	NA	13.38	0.34	0.02	2	Better	1	Better
CGGA_P11	CGGA_693	Primary	NA	NA	Mut	G2	38		non-codel	NA	20.81	0.1	0.02	2	Better	1	Better
CGGA_P110	CGGA_693	Primary	26.66666667	1	WT	G3	56		non-codel	NA	1.53	9.9	0	2	Poor	1	Better
CGGA_P111	CGGA_693	Primary	54.6	0	Mut	G2	44		codel	NA	82.77	1.36	1.15	1	Better	1	Better
CGGA_P112	CGGA_693	Primary	27.8	1	WT	G4	65		non-codel	NA	7.5	0.47	0.02	1	Better	1	Better
CGGA_P113	CGGA_693	Primary	56.93333333	0	WT	G2	32		non-codel	NA	4.7	0.81	0.03	1	Better	1	Better
CGGA_P114	CGGA_693	Primary	NA	1	Mut	G2	32		codel	NA	45.75	0.4	0.46	1	Better	1	Better
CGGA_P121	CGGA_693	Primary	53.6	0	WT	G2	39		non-codel	NA	1.2	0.07	0.08	1	Better	2	Poor
CGGA_P122	CGGA_693	Recurrent	54.6	0	Mut	G2	43		codel	NA	29.99	0.76	1.01	1	Better	1	Better
CGGA_P128	CGGA_693	Primary	52.86666667	0	Mut	G2	41		non-codel	NA	28.01	0.49	0.09	1	Better	1	Better
CGGA_P13	CGGA_693	Primary	64.6	0	Mut	G2	40		codel	NA	37.1	1.16	0.58	1	Better	1	Better
CGGA_P131	CGGA_693	Primary	53.2	0	Mut	G3	45		codel	NA	46.74	0.87	0.6	1	Better	1	Better
CGGA_P132	CGGA_693	Primary	53.43333333	0	Mut	G2	42		codel	NA	28.45	1.38	1.1	1	Better	1	Better
CGGA_P137	CGGA_693	Primary	50.86666667	0	Mut	G2	42		non-codel	NA	70.85	0.27	0	2	Better	1	Better
CGGA_P142	CGGA_693	Primary	51.93333333	0	Mut	G3	45		codel	NA	16.79	0.3	0.07	1	Better	1	Better
CGGA_P143	CGGA_693	Primary	8.7	1	WT	G4	66		non-codel	NA	238.9	9.93	0.34	2	Poor	2	Poor
CGGA_P144	CGGA_693	Primary	51.96666667	0	Mut	G3	44		non-codel	NA	24.62	1.71	0.02	1	Better	1	Better
CGGA_P145	CGGA_693	Primary	10.26666667	1	Mut	G2	53		non-codel	NA	5.04	0.05	0.06	1	Better	1	Better
CGGA_P146	CGGA_693	Recurrent	NA	0	Mut	G2	31		non-codel	NA	26.95	1.02	0.02	1	Better	1	Better
CGGA_P147	CGGA_693	Primary	28.76666667	1	Mut	G2	52		non-codel	NA	55.12	3.1	0.92	1	Better	2	Better
CGGA_P150	CGGA_693	Primary	NA	0	Mut	G2	34		non-codel	NA	43.81	0.71	0.03	2	Better	1	Better
CGGA_P151	CGGA_693	Primary	52.73333333	0	Mut	G2	46		non-codel	NA	8.35	0.07	0.03	2	Better	1	Better
CGGA_P155	CGGA_693	Primary	49.43333333	0	WT	G2	50		non-codel	NA	139.88	0.58	0.05	1	Better	1	Better
CGGA_P156	CGGA_693	Primary	49.6	0	Mut	G2	30		codel	NA	26.55	0.67	0.3	1	Better	1	Better
CGGA_P157	CGGA_693	Primary	15.66666667	1	WT	G3	55		non-codel	NA	190	1.99	0.19	2	Poor	2	Poor
CGGA_P159	CGGA_693	Primary	7.033333333	1	WT	G3	59		non-codel	NA	621.12	1.18	0	2	Poor	2	Poor
CGGA_P16	CGGA_693	Primary	NA	NA	Mut	G4	38		codel	NA	105.54	2.5	3.89	1	Better	1	Better
CGGA_P160	CGGA_693	Primary	7.3	1	WT	G4	72		non-codel	NA	11.76	7.82	2.51	2	Poor	2	Poor
CGGA_P163	CGGA_693	Recurrent	28.5	1	Mut	G3	45		non-codel	UnMethylated	28.64	2.77	0.26	1	Better	1	Better
CGGA_P17	CGGA_693	Primary	64.33333333	0	Mut	G3	30		codel	NA	33.09	0.29	0.33	1	Better	1	Better
CGGA_P173	CGGA_693	Primary	48.26666667	0	Mut	G2	31		non-codel	UnMethylated	23.03	0.76	0	2	Better	1	Better
CGGA_P174	CGGA_693	Primary	49.4	0	Mut	G2	31		codel	NA	29.44	1.7	0.2	1	Better	1	Better
CGGA_P176	CGGA_693	Primary	26.8	0	Mut	G2	32		codel	NA	29.53	1.39	0.19	1	Better	1	Better
CGGA_P177	CGGA_693	Primary	48.06666667	0	WT	G2	43		non-codel	Methylated	25.75	1.36	0	2	Poor	2	Poor
CGGA_P179	CGGA_693	Primary	48.46666667	0	Mut	G2	53		non-codel	Methylated	16.21	0.74	0.01	1	Better	1	Better
CGGA_P18	CGGA_693	Primary	12.9	1	Mut	G3	40		non-codel	NA	24.13	0.3	0	1	Better	1	Better
CGGA_P181	CGGA_693	Primary	7.933333333	1	WT	G3	21		non-codel	NA	168.1	4.92	0.61	2	Poor	2	Poor
CGGA_P182	CGGA_693	Recurrent	50.4	0	WT	G4	58		non-codel	NA	13.8	12.55	0.39	2	Poor	2	Poor
CGGA_P183	CGGA_693	Primary	50.4	0	Mut	G3	58		codel	NA	86.49	0.32	1.12	1	Better	1	Better
CGGA_P185	CGGA_693	Recurrent	16.73333333	1	Mut	G3	41		non-codel	NA	65.79	3.13	0	1	Better	1	Better
CGGA_P19	CGGA_693	Primary	64.13333333	0	Mut	G2	39		non-codel	NA	26.08	0.3	0	1	Better	1	Better
CGGA_P199	CGGA_693	Recurrent	6.766666667	1	WT	G4	66		non-codel	NA	0.91	0.81	0.06	3	Poor	2	Poor
CGGA_P20	CGGA_693	Primary	64.1	0	Mut	G2	58		non-codel	NA	20.82	0.7	0	2	Better	1	Better
CGGA_P21	CGGA_693	Primary	64.06666667	0	Mut	G2	25		non-codel	NA	8.89	0.07	0	2	Better	2	Better
CGGA_P22	CGGA_693	Primary	13.53333333	1	WT	G4	62		non-codel	NA	41.73	0.01	7.79	3	Poor	2	Poor
CGGA_P269	CGGA_693	Recurrent	17.03333333	1	WT	G3	47		codel	NA	2.46	0.2	2.18	3	Poor	1	Better
CGGA_P27	CGGA_693	Primary	13.76666667	0	Mut	G2	37		non-codel	NA	50.46	0.25	0.01	1	Better	1	Better
CGGA_P270	CGGA_693	Recurrent	NA	1	Mut	G2	33		non-codel	UnMethylated	70.58	1.98	0.01	1	Better	1	Better
CGGA_P279	CGGA_693	Recurrent	44.46666667	0	Mut	G3	47		codel	NA	17.72	0.07	3.17	2	Better	1	Better
CGGA_P28	CGGA_693	Primary	3.566666667	1	WT	G4	61		non-codel	NA	8.55	4.49	0	2	Poor	2	Poor
CGGA_P280	CGGA_693	Recurrent	44.73333333	0	WT	G4	52		non-codel	Methylated	1.64	0.09	0	1	Better	1	Better
CGGA_P283	CGGA_693	Recurrent	44.36666667	0	WT	G4	38		non-codel	Methylated	1149.44	1.8	1.45	2	Poor	2	Poor
CGGA_P286	CGGA_693	Recurrent	21.93333333	0	Mut	G2	57		codel	Methylated	58.76	0.27	0.91	2	Better	1	Better
CGGA_P295	CGGA_693	Recurrent	9.1	1	WT	G4	46		non-codel	UnMethylated	29.95	0.35	0.18	1	Better	2	Poor
CGGA_P298	CGGA_693	Recurrent	NA	0	Mut	G3	50		codel	Methylated	23.18	0.18	1.08	2	Better	1	Better
CGGA_P30	CGGA_693	Primary	13.46666667	1	WT	G2	48		non-codel	NA	5.65	0.59	3.76	2	Poor	2	Poor
CGGA_P306	CGGA_693	Recurrent	30.73333333	1	Mut	G2	49		codel	Methylated	17.15	0.21	1.35	2	Better	1	Better
CGGA_P308	CGGA_693	Recurrent	18.76666667	1	Mut	G3	38		non-codel	Methylated	4.16	0.13	0.01	2	Better	1	Better
CGGA_P31	CGGA_693	Primary	62.76666667	0	WT	G2	42		non-codel	NA	2.31	0.94	0.04	1	Better	2	Poor
CGGA_P311	CGGA_693	Recurrent	41.56666667	0	Mut	G2	36		non-codel	Methylated	3.76	0.31	0.01	2	Better	3	Poor
CGGA_P314	CGGA_693	Recurrent	41.26666667	0	Mut	G3	34		codel	Methylated	8.45	0.2	2.75	2	Better	1	Better
CGGA_P315	CGGA_693	Recurrent	15.03333333	1	Mut	G2	47		non-codel	NA	11.26	0.14	0.07	2	Better	1	Better
CGGA_P319	CGGA_693	Recurrent	16.93333333	1	Mut	G3	37		non-codel	Methylated	4.84	1.89	0.13	1	Better	1	Better
CGGA_P326	CGGA_693	Recurrent	40.56666667	0	Mut	G3	48		non-codel	Methylated	10.35	0.05	0	2	Better	1	Better
CGGA_P328	CGGA_693	Recurrent	19.33333333	1	Mut	G3	54		non-codel	NA	19.76	0.6	0	1	Better	1	Better
CGGA_P335	CGGA_693	Recurrent	40.1	0	Mut	G4	42		codel	Methylated	16.08	0.16	1.01	2	Better	2	Better
CGGA_P337	CGGA_693	Recurrent	22.96666667	1	Mut	G3	61		codel	Methylated	15.06	2.32	0.12	1	Better	3	Poor
CGGA_P338	CGGA_693	Recurrent	39.93333333	0	WT	G2	51		non-codel	Methylated	3.57	0.93	0	1	Better	2	Poor
CGGA_P346	CGGA_693	Recurrent	17.4	0	Mut	G2	42		non-codel	NA	10.67	0.39	0	2	Better	2	Better
CGGA_P356	CGGA_693	Recurrent	18.96666667	1	Mut	G2	22		non-codel	Methylated	1.41	0.33	0.03	2	Better	1	Better
CGGA_P358	CGGA_693	Recurrent	38.93333333	0	Mut	G2	44		non-codel	UnMethylated	3.74	0.34	0.01	2	Better	3	Poor
CGGA_P364	CGGA_693	Recurrent	16.5	1	Mut	G3	41		non-codel	Methylated	2.94	0.22	0	2	Better	2	Better
CGGA_P385	CGGA_693	Recurrent	37.06666667	0	WT	G4	22		non-codel	NA	2.25	0.25	0.02	1	Better	2	Poor
CGGA_P388	CGGA_693	Recurrent	9.766666667	1	Mut	G3	37		non-codel	Methylated	7.1	1.19	0	1	Better	1	Better
CGGA_P392	CGGA_693	Recurrent	36.63333333	0	Mut	G2	35		codel	Methylated	38.44	1.15	0.09	1	Better	1	Better
CGGA_P399	CGGA_693	Recurrent	36.33333333	0	Mut	G2	41		codel	Methylated	38.24	0.68	0.81	2	Better	1	Better
CGGA_P401	CGGA_693	Recurrent	26.26666667	1	Mut	G4	31		non-codel	NA	46.1	2.3	0	1	Better	1	Better
CGGA_P411	CGGA_693	Recurrent	14.66666667	1	Mut	G4	47		non-codel	Methylated	3.69	3.18	0	1	Better	1	Better
CGGA_P415	CGGA_693	Recurrent	6.5	1	WT	G4	56		non-codel	NA	1.23	0.25	0.04	3	Poor	2	Poor
CGGA_P416	CGGA_693	Recurrent	35.63333333	0	Mut	G3	29		codel	Methylated	30.04	0.4	0.16	1	Better	1	Better
CGGA_P421	CGGA_693	Recurrent	10.26666667	1	Mut	G3	26		non-codel	Methylated	0.43	2.71	0	1	Better	1	Better
CGGA_P422	CGGA_693	Primary	36.36666667	0	Mut	G2	41		codel	Methylated	23.33	0.33	0.09	1	Better	1	Better
CGGA_P437	CGGA_693	Primary	34.1	0	Mut	G3	47		codel	NA	48.27	1.71	0.57	1	Better	1	Better
CGGA_P438	CGGA_693	Recurrent	34.1	0	Mut	G3	41		codel	NA	12.2	2.69	0.16	1	Better	1	Better
CGGA_P439	CGGA_693	Recurrent	34.06666667	0	Mut	G2	45		non-codel	NA	8.81	0.45	0	1	Better	1	Better
CGGA_P446	CGGA_693	Recurrent	33.63333333	0	Mut	G3	47		codel	NA	97.78	1.45	0.84	1	Better	1	Better
CGGA_P461	CGGA_693	Recurrent	19.96666667	1	Mut	G3	28		non-codel	Methylated	1.2	0.94	0.02	1	Better	1	Better
CGGA_P468	CGGA_693	Primary	32.46666667	0	Mut	G3	42		codel	Methylated	1.15	1.67	0.64	2	Better	1	Better
CGGA_P483	CGGA_693	Recurrent	9.966666667	1	WT	G3	41		non-codel	Methylated	0.56	3.85	0	2	Poor	2	Poor
CGGA_P492	CGGA_693	Recurrent	31.26666667	0	Mut	G2	44		codel	Methylated	41.7	0.77	0.35	1	Better	1	Better
CGGA_P499	CGGA_693	Recurrent	NA	NA	WT	G4	69		non-codel	NA	7.36	2.33	0	2	Poor	2	Poor
CGGA_P5	CGGA_693	Recurrent	12.6	1	Mut	G3	45		non-codel	NA	1.96	2.32	0.91	1	Better	3	Poor
CGGA_P500	CGGA_693	Recurrent	31	0	Mut	G2	34		codel	Methylated	23.55	0.67	0.23	2	Better	1	Better
CGGA_P501	CGGA_693	Recurrent	30.86666667	0	Mut	G2	27		non-codel	Methylated	19.59	0.57	0	2	Better	1	Better
CGGA_P505	CGGA_693	Recurrent	30.8	0	Mut	G2	34		non-codel	Methylated	15.03	0.21	0	2	Better	1	Better
CGGA_P508	CGGA_693	Recurrent	12.56666667	1	Mut	G3	40		non-codel	Methylated	18.38	0.7	0.01	1	Better	1	Better
CGGA_P510	CGGA_693	Recurrent	30.4	0	Mut	G3	42		non-codel	Methylated	3.69	4.63	0.07	1	Better	3	Poor
CGGA_P512	CGGA_693	Recurrent	18.03333333	1	WT	G4	23		non-codel	Methylated	4.12	5.13	0	2	Poor	2	Poor
CGGA_P520	CGGA_693	Recurrent	29.46666667	0	Mut	G3	44		codel	NA	24.83	1.93	0.84	1	Better	1	Better
CGGA_P568	CGGA_693	Recurrent	7.266666667	1	Mut	G3	23		codel	Methylated	3.7	1.83	0	2	Better	1	Better
CGGA_P585	CGGA_693	Recurrent	11.46666667	1	WT	G4	50		non-codel	Methylated	8.11	5.26	0.01	2	Poor	2	Poor
CGGA_P594	CGGA_693	Recurrent	2.8	1	WT	G3	40		non-codel	UnMethylated	526.82	4.46	0.13	2	Poor	2	Poor
CGGA_P596	CGGA_693	Recurrent	25.9	0	Mut	G4	60		codel	Methylated	2.77	0.14	0.09	2	Better	1	Better
CGGA_P604	CGGA_693	Recurrent	8.733333333	1	WT	G3	15		non-codel	UnMethylated	6.81	3.64	0	2	Poor	1	Better
CGGA_P609	CGGA_693	Primary	24.2	0	WT	G4	19		non-codel	UnMethylated	3.7	0.25	0	2	Poor	1	Better
CGGA_P615	CGGA_693	Recurrent	NA	NA	Mut	G2	40		codel	Methylated	48.38	0.32	0.36	1	Better	1	Better
CGGA_P619	CGGA_693	Recurrent	7.866666667	1	WT	G4	66		non-codel	NA	83.37	1.37	0.03	3	Poor	2	Poor
CGGA_P623	CGGA_693	Primary	NA	NA	Mut	G3	52		non-codel	NA	14.57	4.59	0	1	Better	3	Poor
CGGA_P625	CGGA_693	Recurrent	5.366666667	1	Mut	G4	46		non-codel	Methylated	3.49	12.44	0	1	Better	3	Poor
CGGA_P633	CGGA_693	Recurrent	22.53333333	0	Mut	G3	40		non-codel	NA	8.43	1.39	0	1	Better	1	Better
CGGA_P7	CGGA_693	Recurrent	3.666666667	1	WT	G4	45		non-codel	NA	6.65	14.52	0.46	2	Poor	2	Poor
CGGA_P83	CGGA_693	Primary	56.6	0	Mut	G2	28		non-codel	NA	19.36	0.15	0	2	Better	1	Better
CGGA_P84	CGGA_693	Primary	56.46666667	0	Mut	G2	40		non-codel	NA	44.83	0.95	0	1	Better	1	Better
CGGA_P86	CGGA_693	Primary	56.46666667	0	Mut	G2	34		codel	NA	69.86	0.75	0.27	1	Better	1	Better
CGGA_P87	CGGA_693	Recurrent	8	1	Mut	G4	32		non-codel	NA	2.07	0.8	0	3	Poor	2	Better
CGGA_P89	CGGA_693	Recurrent	9.8	1	WT	G4	42		non-codel	NA	328.98	12.13	8.39	2	Poor	2	Poor
CGGA_P93	CGGA_693	Primary	55.93333333	0	Mut	G2	45		non-codel	NA	32.32	0.76	0	1	Better	1	Better
CGGA_P98	CGGA_693	Recurrent	10.56666667	1	Mut	G3	44		non-codel	NA	4.15	0.12	0.18	2	Better	1	Better
CGGA_P99	CGGA_693	Recurrent	22.63333333	0	Mut	G4	52		non-codel	NA	8.3	0.12	0	2	Better	2	Better
TCGA.02.0047.01A.01R.1849.01	TCGA-GBM	Primary	14.7189952	1	WT	G4	78	ME	non-codel	UnMethylated	7.384316	4.1995189	0.1460825	1	Poor	2	Poor
TCGA.02.0055.01A.01R.1849.01	TCGA-GBM	Primary	2.4969724	1	WT	G4	62	ME	non-codel	UnMethylated	2.2502998	3.6279503	0.1711865	1	Poor	2	Poor
TCGA.02.2483.01A.01R.1849.01	TCGA-GBM	Primary	15.3103834	0	Mut	G4	43	PN	non-codel	Methylated	3.72665369	1.20275297	0.09687976	1	Poor	1	Better
TCGA.02.2485.01A.01R.1849.01	TCGA-GBM	Primary	15.441803	0	WT	G4	53	CL	non-codel	UnMethylated	383.0609828	0.6442998	1.022903	1	Poor	1	Better
TCGA.02.2486.01A.01R.1849.01	TCGA-GBM	Primary	16.1974657	0	WT	G4	64	ME	non-codel	UnMethylated	37.32846425	0.69577969	0.03306234	1	Poor	2	Poor
TCGA.06.0125.01A.01R.1849.01	TCGA-GBM	Primary	47.5738952	1	WT	G4	63	CL	non-codel	Methylated	364.160483	2.740031	1.64781	1	Poor	2	Poor
TCGA.06.0129.01A.01R.1849.01	TCGA-GBM	Primary	33.6434176	1	Mut	G4	30	PN	non-codel	Methylated	68.64499574	1.61257798	0.01261793	1	Poor	2	Poor
TCGA.06.0130.01A.01R.1849.01	TCGA-GBM	Primary	12.9448306	1	WT	G4	54	ME	non-codel	UnMethylated	4.1500226	11.8993328	0.5995369	1	Poor	2	Poor
TCGA.06.0132.01A.02R.1849.01	TCGA-GBM	Primary	25.3311279	1	WT	G4	49	NE	non-codel	NA	76.22088154	0.90790867	0.01764266	1	Poor	2	Poor
TCGA.06.0138.01A.02R.1849.01	TCGA-GBM	Primary	24.2140613	1	WT	G4	43	ME	non-codel	NA	39.1148575	1.0418704	0.2243758	1	Poor	2	Poor
TCGA.06.0139.01A.01R.1849.01	TCGA-GBM	Primary	11.8934738	1	WT	G4	40	ME	non-codel	UnMethylated	7.33248446	1.22826254	0.05720703	1	Poor	2	Poor
TCGA.06.0141.01A.01R.1849.01	TCGA-GBM	Primary	10.2835837	1	WT	G4	62	ME	non-codel	UnMethylated	9.08711406	1.02134181	0.07629298	1	Poor	2	Poor
TCGA.06.0156.01A.03R.1849.01	TCGA-GBM	Primary	5.8481722	1	Mut	G4	57	ME	NA	NA	10.7770132	2.0323877	0.3914539	1	Poor	1	Better
TCGA.06.0157.01A.01R.1849.01	TCGA-GBM	Primary	3.1869253	1	WT	G4	63	CL	non-codel	NA	175.55887	1.751542	0.245637	1	Poor	2	Poor
TCGA.06.0158.01A.01R.1849.01	TCGA-GBM	Primary	10.8092621	1	WT	G4	73	CL	non-codel	NA	232.9375028	1.4920044	0.1369965	1	Poor	2	Poor
TCGA.06.0168.01A.01R.1849.01	TCGA-GBM	Primary	19.6472302	1	WT	G4	59	ME	non-codel	NA	20.6771118	1.0370912	0.1294935	1	Poor	2	Poor
TCGA.06.0174.01A.01R.1849.01	TCGA-GBM	Primary	3.2197802	1	WT	G4	54	PN	non-codel	NA	9.6060288	1.3518295	0.4590996	1	Poor	2	Poor
TCGA.06.0178.01A.01R.1849.01	TCGA-GBM	Primary	53.9477458	0	Mut	G4	38	PN	non-codel	NA	3.926040067	0.187948826	0.004713598	1	Poor	1	Better
TCGA.06.0184.01A.01R.1849.01	TCGA-GBM	Primary	40.3458172	0	WT	G4	63	ME	non-codel	NA	12.32489944	0.81787005	0.07815585	1	Poor	2	Poor
TCGA.06.0187.01A.01R.1849.01	TCGA-GBM	Primary	27.2038572	1	WT	G4	69	CL	non-codel	NA	849.8836871	1.7671278	0.1461519	1	Poor	2	Poor
TCGA.06.0190.01A.01R.1849.01	TCGA-GBM	Primary	10.4150033	1	WT	G4	62	ME	non-codel	NA	5.0627402	2.9192637	0.1413816	1	Poor	2	Poor
TCGA.06.0210.01A.01R.1849.01	TCGA-GBM	Primary	7.3923525	1	WT	G4	72	ME	non-codel	NA	7.999214	1.714781	0.205695	1	Poor	2	Poor
TCGA.06.0211.01A.01R.1849.01	TCGA-GBM	Primary	11.827764	1	WT	G4	47	CL	non-codel	NA	102.1813481	3.1107371	0.5984415	1	Poor	2	Poor
TCGA.06.0219.01A.01R.1849.01	TCGA-GBM	Primary	0.7228078	1	WT	G4	67	NE	non-codel	NA	24.23238572	0.35095533	0.06686978	1	Poor	2	Poor
TCGA.06.0238.01A.02R.1849.01	TCGA-GBM	Primary	13.3062345	1	WT	G4	46	PN	non-codel	NA	2.2152361	0.679622	0.1595351	1	Poor	2	Poor
TCGA.06.0644.01A.02R.1849.01	TCGA-GBM	Primary	12.3205875	0	WT	G4	71	ME	non-codel	NA	4.72688891	6.88215711	0.05118896	1	Poor	2	Poor
TCGA.06.0645.01A.01R.1849.01	TCGA-GBM	Primary	5.7496075	1	WT	G4	55	ME	non-codel	NA	103.5240518	1.2072293	0.1882785	1	Poor	2	Poor
TCGA.06.0646.01A.01R.1849.01	TCGA-GBM	Primary	5.7496075	1	WT	G4	60	ME	non-codel	NA	49.5227032	2.7099933	0.8247818	1	Poor	2	Poor
TCGA.06.0649.01B.01R.1849.01	TCGA-GBM	Primary	2.1027136	1	WT	G4	73	ME	non-codel	NA	17.4335024	1.3917219	0.1743441	1	Poor	2	Poor
TCGA.06.0686.01A.01R.1849.01	TCGA-GBM	Primary	9.3965014	0	WT	G4	53	PN	non-codel	NA	11.5023907	1.2866919	0.5619334	1	Poor	2	Poor
TCGA.06.0743.01A.01R.1849.01	TCGA-GBM	Primary	22.3084771	0	WT	G4	69	CL	non-codel	NA	240.0508064	0.5760381	0.4278342	1	Poor	2	Poor
TCGA.06.0744.01A.01R.1849.01	TCGA-GBM	Primary	19.5486655	0	WT	G4	66	CL	non-codel	NA	671.233245	0.4393955	0.9562316	1	Poor	2	Poor
TCGA.06.0745.01A.01R.1849.01	TCGA-GBM	Primary	7.8523211	1	WT	G4	59	ME	non-codel	NA	60.9549848	1.1881089	0.2159989	1	Poor	2	Poor
TCGA.06.0747.01A.01R.1849.01	TCGA-GBM	Primary	2.6941018	1	WT	G4	53	CL	non-codel	NA	125.3306142	0.3477573	0.583857	1	Poor	2	Poor
TCGA.06.0749.01A.01R.1849.01	TCGA-GBM	Primary	2.6941018	1	WT	G4	50	NE	non-codel	NA	11.2509079	0.1132006	0.1054476	1	Poor	2	Poor
TCGA.06.0750.01A.01R.1849.01	TCGA-GBM	Primary	0.9199372	1	WT	G4	43	ME	non-codel	NA	64.8409703	0.4684614	0.2106648	1	Poor	2	Poor
TCGA.06.0878.01A.01R.1849.01	TCGA-GBM	Primary	7.1623682	0	WT	G4	74	ME	non-codel	UnMethylated	236.060303	3.0731998	0.2942797	1	Poor	2	Poor
TCGA.06.0882.01A.01R.1849.01	TCGA-GBM	Primary	5.4210585	0	WT	G4	30	ME	non-codel	UnMethylated	11.2843621	0.6622084	0.037914	1	Poor	2	Poor
TCGA.06.1804.01A.01R.1849.01	TCGA-GBM	Primary	13.6019286	1	WT	G4	81	NA	non-codel	Methylated	45.3550573	0.8467487	0.2817921	1	Poor	1	Better
TCGA.06.2557.01A.01R.1849.01	TCGA-GBM	Primary	1.0842117	1	WT	G4	76	ME	non-codel	UnMethylated	186.9332546	4.3016296	0.6766714	1	Poor	2	Poor
TCGA.06.2558.01A.01R.1849.01	TCGA-GBM	Primary	12.484862	1	WT	G4	75	PN	non-codel	UnMethylated	17.0341009	3.5701056	0.2097831	1	Poor	2	Poor
TCGA.06.2559.01A.01R.1849.01	TCGA-GBM	Primary	4.928235	1	WT	G4	83	ME	non-codel	Methylated	26.9683713	2.7982102	0.7258059	1	Poor	2	Poor
TCGA.06.2561.01A.02R.1849.01	TCGA-GBM	Primary	9.2650818	0	WT	G4	53	ME	non-codel	UnMethylated	20.28783	2.89184213	0.05476988	1	Poor	2	Poor
TCGA.06.2562.01A.01R.1849.01	TCGA-GBM	Primary	2.8255214	0	WT	G4	81	ME	non-codel	UnMethylated	5.236954	4.2627767	0.3051516	1	Poor	2	Poor
TCGA.06.2563.01A.01R.1849.01	TCGA-GBM	Primary	8.5094191	0	WT	G4	72	CL	non-codel	Methylated	362.9060789	2.0416096	0.5526762	1	Poor	2	Poor
TCGA.06.2564.01A.01R.1849.01	TCGA-GBM	Primary	5.9467369	0	WT	G4	50	CL	non-codel	UnMethylated	204.854033	2.495614	5.351767	1	Poor	2	Poor
TCGA.06.2565.01A.01R.1849.01	TCGA-GBM	Primary	6.8009643	0	WT	G4	59	CL	non-codel	Methylated	587.785278	2.582643	0.4654137	1	Poor	2	Poor
TCGA.06.2567.01A.01R.1849.01	TCGA-GBM	Primary	4.3697017	1	WT	G4	65	ME	non-codel	Methylated	47.5470099	0.9299402	0.4069095	1	Poor	2	Poor
TCGA.06.2569.01A.01R.1849.01	TCGA-GBM	Primary	0.4271137	0	WT	G4	24	NA	non-codel	UnMethylated	15.16903389	14.83538677	0.01759891	1	Poor	1	Better
TCGA.06.2570.01A.01R.1849.01	TCGA-GBM	Primary	9.3636465	0	Mut	G4	21	PN	non-codel	Methylated	8.282315799	1.427417488	0.006448677	1	Poor	2	Poor
TCGA.06.5408.01A.01R.1849.01	TCGA-GBM	Primary	11.7291993	1	WT	G4	54	CL	non-codel	UnMethylated	69.3080426	1.3535699	0.4011846	1	Poor	2	Poor
TCGA.06.5410.01A.01R.1849.01	TCGA-GBM	Primary	3.5483292	1	WT	G4	72	ME	non-codel	Methylated	2.83731953	1.45542988	0.02867557	1	Poor	2	Poor
TCGA.06.5411.01A.01R.1849.01	TCGA-GBM	Primary	8.3451446	1	WT	G4	51	NE	non-codel	UnMethylated	2.9823172	1.1075983	0.1421561	1	Poor	2	Poor
TCGA.06.5412.01A.01R.1849.01	TCGA-GBM	Primary	4.5339762	1	WT	G4	78	ME	non-codel	Methylated	3.15656453	1.81739196	0.01362121	1	Poor	2	Poor
TCGA.06.5413.01A.01R.1849.01	TCGA-GBM	Primary	8.8051132	0	WT	G4	67	ME	non-codel	UnMethylated	218.1677599	2.3904	0.1373751	1	Poor	2	Poor
TCGA.06.5414.01A.01R.1849.01	TCGA-GBM	Primary	8.9693877	0	WT	G4	61	CL	non-codel	UnMethylated	379.2077057	2.6998117	0.1842315	1	Poor	2	Poor
TCGA.06.5417.01A.01R.1849.01	TCGA-GBM	Primary	5.0925095	0	Mut	G4	45	NA	NA	Methylated	50.34577393	0.93039501	0.05055596	1	Poor	3	Poor
TCGA.06.5418.01A.01R.1849.01	TCGA-GBM	Primary	2.7269567	1	WT	G4	75	ME	non-codel	UnMethylated	11.8894006	0.7099217	0.4273016	1	Poor	2	Poor
TCGA.06.5856.01A.01R.1849.01	TCGA-GBM	Primary	3.7454586	1	WT	G4	58	CL	non-codel	UnMethylated	239.5026366	2.3164394	0.3503332	1	Poor	2	Poor
TCGA.06.5858.01A.01R.1849.01	TCGA-GBM	Primary	6.1438663	0	WT	G4	45	ME	non-codel	UnMethylated	22.475018	2.544486	0	1	Poor	2	Poor
TCGA.06.5859.01A.01R.1849.01	TCGA-GBM	Primary	4.5668311	0	WT	G4	63	ME	non-codel	UnMethylated	64.1642307	2.2855475	0.1353118	1	Poor	1	Better
TCGA.08.0386.01A.01R.1849.01	TCGA-GBM	Primary	18.0044852	1	WT	G4	74	NA	non-codel	NA	91.033365	1.046525	0.680105	1	Poor	2	Poor
TCGA.12.0616.01A.01R.1849.01	TCGA-GBM	Primary	14.7189952	1	WT	G4	36	PN	non-codel	NA	18.6341137	0.7852122	0.4144794	1	Poor	2	Poor
TCGA.12.0618.01A.01R.1849.01	TCGA-GBM	Primary	12.9776855	1	WT	G4	49	PN	non-codel	NA	42.3697729	0.7855744	0.6570804	1	Poor	2	Poor
TCGA.12.0619.01A.01R.1849.01	TCGA-GBM	Primary	34.8919038	1	WT	G4	60	ME	non-codel	NA	230.742187	2.1956305	0.3048441	1	Poor	2	Poor
TCGA.12.0821.01A.01R.1849.01	TCGA-GBM	Primary	10.6121327	1	WT	G4	62	NA	non-codel	UnMethylated	18.8996741	1.2116162	0.2251626	1	Poor	2	Poor
TCGA.12.1597.01B.01R.1849.01	TCGA-GBM	Primary	22.1770575	1	WT	G4	62	PN	NA	UnMethylated	57.5712299	0.3524622	0.1415891	1	Poor	2	Poor
TCGA.12.3650.01A.01R.1849.01	TCGA-GBM	Primary	10.9406817	1	WT	G4	46	CL	non-codel	UnMethylated	211.7710804	0.652903	0.3490991	1	Poor	2	Poor
TCGA.12.3652.01A.01R.1849.01	TCGA-GBM	Primary	34.8919038	1	WT	G4	60	CL	non-codel	UnMethylated	81.6836804	0.4122766	0.190884	1	Poor	2	Poor
TCGA.12.3653.01A.01R.1849.01	TCGA-GBM	Primary	14.5218658	1	WT	G4	34	CL	non-codel	UnMethylated	523.073081	1.9667133	0.2337104	1	Poor	2	Poor
TCGA.12.5295.01A.01R.1849.01	TCGA-GBM	Primary	14.9161246	1	WT	G4	60	ME	non-codel	Methylated	61.13665174	0.71894651	0.06114715	1	Poor	2	Poor
TCGA.12.5299.01A.02R.1849.01	TCGA-GBM	Primary	3.2197802	1	WT	G4	56	CL	non-codel	UnMethylated	418.9026639	0.66915559	0.08850787	1	Poor	2	Poor
TCGA.14.0781.01B.01R.1849.01	TCGA-GBM	Primary	0.9527921	1	WT	G4	49	ME	non-codel	UnMethylated	3.96539129	1.89998105	0.09421277	1	Poor	2	Poor
TCGA.14.0787.01A.01R.1849.01	TCGA-GBM	Primary	2.2341332	1	WT	G4	69	CL	non-codel	Methylated	162.0696816	1.3240212	0.1757511	1	Poor	2	Poor
TCGA.14.0789.01A.01R.1849.01	TCGA-GBM	Primary	11.2363758	1	WT	G4	54	ME	non-codel	Methylated	58.9945721	1.4878141	0.1458859	1	Poor	2	Poor
TCGA.14.0790.01B.01R.1849.01	TCGA-GBM	Primary	13.7662031	1	WT	G4	64	CL	non-codel	Methylated	454.7653104	0.5615069	0.4166365	1	Poor	2	Poor
TCGA.14.0817.01A.01R.1849.01	TCGA-GBM	Primary	5.3882036	1	WT	G4	69	ME	non-codel	UnMethylated	47.44172466	0.82193227	0.06896912	1	Poor	2	Poor
TCGA.14.0871.01A.01R.1849.01	TCGA-GBM	Primary	28.912312	1	WT	G4	74	NA	non-codel	UnMethylated	26.4275059	8.1592982	0.1705236	1	Poor	1	Better
TCGA.14.1034.01A.01R.1849.01	TCGA-GBM	Primary	15.9346265	1	WT	G4	60	ME	non-codel	Methylated	19.7593738	2.4045555	0.0429957	1	Poor	2	Poor
TCGA.14.1823.01A.01R.1849.01	TCGA-GBM	Primary	17.8402107	1	WT	G4	58	ME	non-codel	Methylated	76.43489626	1.06486262	0.01922821	1	Poor	2	Poor
TCGA.14.1825.01A.01R.1850.01	TCGA-GBM	Primary	7.6223368	1	WT	G4	70	PN	non-codel	UnMethylated	24.8615701	1.6627488	0.1888622	1	Poor	2	Poor
TCGA.14.1829.01A.01R.1850.01	TCGA-GBM	Primary	7.1623682	0	WT	G4	57	ME	non-codel	UnMethylated	73.07224929	0.68447299	0.05928922	1	Poor	2	Poor
TCGA.14.2554.01A.01R.1850.01	TCGA-GBM	Primary	17.4788068	1	WT	G4	52	ME	non-codel	UnMethylated	114	0.983	0.00959	1	Poor	2	Poor
TCGA.15.0742.01A.01R.1850.01	TCGA-GBM	Primary	13.7662031	1	WT	G4	65	CL	non-codel	NA	192.5488554	0.6007389	1.0313814	1	Poor	2	Poor
TCGA.15.1444.01A.02R.1850.01	TCGA-GBM	Primary	50.4979813	1	Mut	G4	21	NA	non-codel	Methylated	29.80115872	0.558821725	0.005908933	2	Poor	2	Poor
TCGA.16.0846.01A.01R.1850.01	TCGA-GBM	Primary	3.9097331	1	WT	G4	85	NA	non-codel	Methylated	6.944084077	0.483143752	0.006799376	1	Poor	2	Poor
TCGA.16.1045.01B.01R.1850.01	TCGA-GBM	Primary	29.0108767	1	WT	G4	49	ME	non-codel	Methylated	227.2838362	3.31978336	0.03964636	1	Poor	2	Poor
TCGA.19.1390.01A.01R.1850.01	TCGA-GBM	Primary	25.3639828	1	WT	G4	63	PN	non-codel	Methylated	3.508934	1.952639	3.03161	2	Better	2	Poor
TCGA.19.2619.01A.01R.1850.01	TCGA-GBM	Primary	9.6593406	0	WT	G4	55	CL	non-codel	Methylated	30.0419285	1.1450364	0.6375507	1	Poor	2	Poor
TCGA.19.2620.01A.01R.1850.01	TCGA-GBM	Primary	4.8625252	1	WT	G4	70	CL	non-codel	Methylated	113.3498718	0.4044617	0.1521534	1	Poor	2	Poor
TCGA.19.2624.01A.01R.1850.01	TCGA-GBM	Primary	0.1642745	1	WT	G4	51	CL	non-codel	UnMethylated	219.8063297	0.2608968	0.4415471	1	Poor	2	Poor
TCGA.19.2625.01A.01R.1850.01	TCGA-GBM	Primary	4.0740076	1	WT	G4	76	ME	non-codel	UnMethylated	7.1783271	0.1417779	0.2676109	1	Poor	2	Poor
TCGA.19.2629.01A.01R.1850.01	TCGA-GBM	Primary	24.2140613	1	Mut	G4	60	NA	non-codel	UnMethylated	17.19876865	0.27201911	0.01003994	1	Poor	1	Better
TCGA.19.5960.01A.11R.1850.01	TCGA-GBM	Primary	5.4210585	0	WT	G4	56	CL	non-codel	UnMethylated	212.250635	0.848445	1.792736	1	Poor	1	Better
TCGA.26.1442.01A.01R.1850.01	TCGA-GBM	Primary	31.3107197	0	Mut	G4	43	NA	non-codel	Methylated	18.0997454	0.2060364	0	2	Poor	1	Better
TCGA.26.5132.01A.01R.1850.01	TCGA-GBM	Primary	9.3965014	0	WT	G4	74	ME	non-codel	Methylated	152.6984088	0.8171263	0.3860387	1	Poor	2	Poor
TCGA.26.5133.01A.01R.1850.01	TCGA-GBM	Primary	14.8504148	0	WT	G4	59	NA	non-codel	UnMethylated	5.40263711	0.51734645	0.01197656	1	Poor	2	Poor
TCGA.26.5134.01A.01R.1850.01	TCGA-GBM	Primary	5.4867683	0	WT	G4	74	NA	non-codel	UnMethylated	10.193507	1.630901	1.055623	1	Poor	2	Poor
TCGA.26.5135.01A.01R.1850.01	TCGA-GBM	Primary	8.870823	1	WT	G4	72	ME	non-codel	Methylated	5.8733076	1.7505883	0.2984275	1	Poor	2	Poor
TCGA.26.5136.01B.01R.1850.01	TCGA-GBM	Primary	1.2156313	0	WT	G4	78	ME	non-codel	Methylated	49.1601025	1.1821404	0.2569414	1	Poor	2	Poor
TCGA.26.5139.01A.01R.1850.01	TCGA-GBM	Primary	1.5770352	0	WT	G4	65	CL	non-codel	UnMethylated	167.9326917	1.2376047	0.4773744	1	Poor	2	Poor
TCGA.27.1830.01A.01R.1850.01	TCGA-GBM	Primary	5.0596546	1	WT	G4	57	ME	non-codel	UnMethylated	10.6102243	2.3560605	0.1840714	1	Poor	2	Poor
TCGA.27.1831.01A.01R.1850.01	TCGA-GBM	Primary	16.5917245	1	WT	G4	66	ME	non-codel	UnMethylated	83.36850502	0.52478224	0.03460333	1	Poor	2	Poor
TCGA.27.1832.01A.01R.1850.01	TCGA-GBM	Primary	9.85647	1	WT	G4	59	ME	non-codel	UnMethylated	18.0596033	0.9090598	0.2482498	1	Poor	2	Poor
TCGA.27.1834.01A.01R.1850.01	TCGA-GBM	Primary	40.5100917	1	WT	G4	56	NA	non-codel	Methylated	18.26848792	2.6065495	0.05542244	1	Poor	2	Poor
TCGA.27.1835.01A.01R.1850.01	TCGA-GBM	Primary	21.2899752	1	WT	G4	53	CL	non-codel	Methylated	14.476564	1.330377	11.547233	1	Poor	2	Poor
TCGA.27.1837.01A.01R.1850.01	TCGA-GBM	Primary	14.0290423	1	WT	G4	36	CL	non-codel	Methylated	62.8333904	0.7274973	0.4541844	1	Poor	2	Poor
TCGA.27.2519.01A.01R.1850.01	TCGA-GBM	Primary	10.3821484	0	WT	G4	48	ME	non-codel	UnMethylated	7.53336566	1.28098075	0.03262788	1	Poor	2	Poor
TCGA.27.2521.01A.01R.1850.01	TCGA-GBM	Primary	10.3821484	0	Mut	G4	34	PN	non-codel	Methylated	19.0231282	0.9634863	0	1	Poor	2	Poor
TCGA.27.2523.01A.01R.1850.01	TCGA-GBM	Primary	16.0660461	1	WT	G4	63	CL	non-codel	Methylated	36.6728756	0.9615165	0.2649146	1	Poor	2	Poor
TCGA.27.2524.01A.01R.1850.01	TCGA-GBM	Primary	7.5894819	1	WT	G4	56	ME	non-codel	UnMethylated	3.0679783	0.6262967	0.2172899	1	Poor	2	Poor
TCGA.27.2526.01A.01R.1850.01	TCGA-GBM	Primary	2.8583763	1	WT	G4	79	CL	non-codel	UnMethylated	350.8007028	0.3557225	0.02485197	1	Poor	2	Poor
TCGA.27.2528.01A.01R.1850.01	TCGA-GBM	Primary	15.770352	1	WT	G4	62	CL	non-codel	Methylated	191.338614	1.014156	0.315477	1	Poor	2	Poor
TCGA.28.1747.01C.01R.1850.01	TCGA-GBM	Primary	2.5298273	1	WT	G4	44	CL	non-codel	Methylated	128.8196057	0.1763802	0.4280933	1	Poor	2	Poor
TCGA.28.1753.01A.01R.1850.01	TCGA-GBM	Primary	1.2156313	0	WT	G4	53	ME	non-codel	UnMethylated	109.388271	2.484562	0.646308	1	Poor	2	Poor
TCGA.28.2499.01A.01R.1850.01	TCGA-GBM	Primary	14.5218658	0	WT	G4	59	CL	NA	UnMethylated	216.6100507	1.61963365	0.01676341	1	Poor	2	Poor
TCGA.28.2509.01A.01R.1850.01	TCGA-GBM	Primary	4.7639605	0	WT	G4	77	ME	non-codel	Methylated	8.2867304	1.4954685	0.3061462	1	Poor	2	Poor
TCGA.28.2510.01A.01R.1850.01	TCGA-GBM	Primary	NA	NA	WT	NA	NA	NE	non-codel	UnMethylated	27.4694877	1.0604449	0.0699241	2	Better	2	Poor
TCGA.28.2513.01A.01R.1850.01	TCGA-GBM	Primary	7.2937878	0	WT	G4	69	ME	non-codel	UnMethylated	83.34392496	1.99900557	0.07796815	1	Poor	2	Poor
TCGA.28.2514.01A.02R.1850.01	TCGA-GBM	Primary	5.256784	0	WT	G4	45	CL	non-codel	UnMethylated	523.1893086	1.5784654	0.3452971	1	Poor	1	Better
TCGA.28.5204.01A.01R.1850.01	TCGA-GBM	Primary	14.9161246	1	WT	G4	72	CL	non-codel	UnMethylated	194.1552413	1.5359238	0.3373735	1	Poor	2	Poor
TCGA.28.5207.01A.01R.1850.01	TCGA-GBM	Primary	11.2692307	1	WT	G4	71	CL	non-codel	UnMethylated	105.9261958	1.1861316	0.1546853	1	Poor	2	Poor
TCGA.28.5208.01A.01R.1850.01	TCGA-GBM	Primary	15.5732226	0	WT	G4	52	CL	non-codel	Methylated	52.5046395	1.4878637	0.3553238	1	Poor	2	Poor
TCGA.28.5209.01A.01R.1850.01	TCGA-GBM	Primary	2.5298273	0	WT	G4	66	CL	non-codel	Methylated	329.3786299	3.4684912	0.6922223	1	Poor	2	Poor
TCGA.28.5213.01A.01R.1850.01	TCGA-GBM	Primary	9.7907602	0	WT	G4	72	ME	non-codel	UnMethylated	9.50766352	1.39352654	0.04956328	1	Poor	2	Poor
TCGA.28.5215.01A.01R.1850.01	TCGA-GBM	Primary	11.0063915	1	WT	G4	62	PN	non-codel	Methylated	8.3429748	2.0181656	0.2160264	1	Poor	2	Poor
TCGA.28.5216.01A.01R.1850.01	TCGA-GBM	Primary	13.6347835	0	WT	G4	52	ME	non-codel	UnMethylated	4.3441184	1.0760698	0.2393623	1	Poor	2	Poor
TCGA.28.5218.01A.01R.1850.01	TCGA-GBM	Primary	5.1582193	1	WT	G4	63	ME	non-codel	UnMethylated	7.03826	9.18411	0	1	Poor	2	Poor
TCGA.28.5220.01A.01R.1850.01	TCGA-GBM	Primary	10.4807131	0	WT	G4	67	NA	non-codel	UnMethylated	51.0746834	0.8136517	0.1524563	1	Poor	2	Poor
TCGA.32.1970.01A.01R.1850.01	TCGA-GBM	Primary	15.3760932	1	WT	G4	59	CL	non-codel	UnMethylated	468.178219	1.147259	0.52846	1	Poor	1	Better
TCGA.32.1980.01A.01R.1850.01	TCGA-GBM	Primary	1.1827764	1	WT	G4	72	NE	non-codel	UnMethylated	9.63036706	1.02686565	0.06331234	1	Poor	2	Poor
TCGA.32.1982.01A.01R.1850.01	TCGA-GBM	Primary	4.6653958	1	WT	G4	76	ME	non-codel	Methylated	101.1883981	1.3900078	0.2279483	1	Poor	2	Poor
TCGA.32.2615.01A.01R.1850.01	TCGA-GBM	Primary	15.9346265	1	WT	G4	62	ME	non-codel	UnMethylated	480.8589444	1.6273897	0.5594568	1	Poor	2	Poor
TCGA.32.2632.01A.01R.1850.01	TCGA-GBM	Primary	8.8379681	1	WT	G4	80	ME	non-codel	UnMethylated	262.363806	2.085539	0.103669	1	Poor	2	Poor
TCGA.32.2634.01A.01R.1850.01	TCGA-GBM	Primary	8.870823	0	WT	G4	82	NA	non-codel	Methylated	11.2748555	2.6411073	0.5491702	1	Poor	2	Poor
TCGA.32.2638.01A.01R.1850.01	TCGA-GBM	Primary	7.3594976	0	WT	G4	67	CL	non-codel	Methylated	478.754424	2.7985707	0.2860894	1	Poor	2	Poor
TCGA.32.4213.01A.01R.1850.01	TCGA-GBM	Primary	11.7291993	0	WT	G4	47	ME	non-codel	Methylated	47.07218107	2.33235739	0.01175901	1	Poor	2	Poor
TCGA.32.5222.01A.01R.1850.01	TCGA-GBM	Primary	5.4210585	0	WT	G4	66	CL	non-codel	Methylated	74.3369905	0.9084968	0.1423468	1	Poor	2	Poor
TCGA.41.2571.01A.01R.1850.01	TCGA-GBM	Primary	0.8542274	1	WT	G4	89	PN	non-codel	UnMethylated	7.7098998	0.3117187	0.7281791	1	Poor	2	Poor
TCGA.41.2572.01A.01R.1850.01	TCGA-GBM	Primary	13.3390894	1	WT	G4	67	CL	non-codel	UnMethylated	534.2906847	0.7807609	0.5173127	1	Poor	2	Poor
TCGA.41.3915.01A.01R.1850.01	TCGA-GBM	Primary	6.0453016	0	WT	G4	48	ME	non-codel	Methylated	6.4652276	1.9633899	0.1392632	1	Poor	2	Poor
TCGA.41.4097.01A.01R.1850.01	TCGA-GBM	Primary	0.1971294	1	WT	G4	63	ME	non-codel	UnMethylated	37.79817135	3.54684175	0.06773735	1	Poor	2	Poor
TCGA.41.5651.01A.01R.1850.01	TCGA-GBM	Primary	11.5320699	0	WT	G4	59	PN	non-codel	Methylated	18.8317352	1.3557721	0.6865177	1	Poor	1	Better
TCGA.76.4925.01A.01R.1850.01	TCGA-GBM	Primary	4.7968154	1	WT	G4	76	CL	non-codel	Methylated	20.3924405	1.0991354	0.4840273	1	Poor	2	Poor
TCGA.76.4926.01B.01R.1850.01	TCGA-GBM	Primary	4.5339762	1	WT	G4	68	CL	non-codel	UnMethylated	87.6797265	0.6265368	0.1867604	1	Poor	2	Poor
TCGA.76.4927.01A.01R.1850.01	TCGA-GBM	Primary	17.5773715	1	WT	G4	58	CL	NA	UnMethylated	135.8733096	2.1124648	0.1862217	1	Poor	2	Poor
TCGA.76.4928.01B.01R.1850.01	TCGA-GBM	Primary	3.0883606	1	WT	G4	85	ME	non-codel	Methylated	3.7095416	1.0623477	0.1487335	1	Poor	2	Poor
TCGA.76.4929.01A.01R.1850.01	TCGA-GBM	Primary	3.6468939	1	WT	G4	76	NA	non-codel	Methylated	37.64555769	1.01097543	0.09680774	1	Poor	2	Poor
TCGA.76.4931.01A.01R.1850.01	TCGA-GBM	Primary	9.1665171	1	WT	G4	70	CL	non-codel	UnMethylated	138.5210899	0.7423286	1.2040528	1	Poor	2	Poor
TCGA.76.4932.01A.01R.1850.01	TCGA-GBM	Primary	47.9024442	1	WT	G4	50	CL	NA	Methylated	108.3731813	0.7988003	0.1520644	1	Poor	2	Poor
TCGA.CS.4938.01B.11R.1896.07	TCGA-LGG	Primary	4.6982507	0	Mut	G2	31	NA	non-codel	UnMethylated	22.3980916	0.1653255	0	3	Better	1	Better
TCGA.CS.4941.01A.01R.1470.07	TCGA-LGG	Primary	7.6880466	1	WT	G3	67	CL	non-codel	Methylated	497.8646152	0.8682468	0.1905842	1	Poor	2	Poor
TCGA.CS.4942.01A.01R.1470.07	TCGA-LGG	Primary	43.8612915	1	Mut	G3	44	PN	non-codel	UnMethylated	30.6900413	0.6407776	0	2	Poor	1	Better
TCGA.CS.4943.01A.01R.1470.07	TCGA-LGG	Primary	18.1359048	0	Mut	G3	37	PN	non-codel	Methylated	58.6747212	0.6192986	0	1	Poor	3	Poor
TCGA.CS.4944.01A.01R.1470.07	TCGA-LGG	Primary	10.6121327	0	Mut	G2	50	NA	non-codel	Methylated	20.09212198	0.08727187	0.01652119	3	Better	1	Better
TCGA.CS.5390.01A.02R.1470.07	TCGA-LGG	Primary	64.5927334	0	Mut	G2	47	PN	codel	Methylated	112.8658728	0.2671047	0.3463786	3	Better	2	Poor
TCGA.CS.5393.01A.01R.1470.07	TCGA-LGG	Primary	40.1486878	0	Mut	G3	39	PN	non-codel	Methylated	108.165038	0.3680984	0	3	Better	1	Better
TCGA.CS.5394.01A.01R.1470.07	TCGA-LGG	Primary	0.0985647	0	Mut	G3	40	PN	non-codel	Methylated	80.661854	1.158865	0	3	Better	1	Better
TCGA.CS.5395.01A.01R.1470.07	TCGA-LGG	Primary	20.9942811	1	WT	G2	43	CL	non-codel	UnMethylated	104.1641504	0.4628866	0.3984142	1	Poor	1	Better
TCGA.CS.5396.01A.02R.1470.07	TCGA-LGG	Primary	9.9550347	0	Mut	G3	53	PN	codel	Methylated	17.48635491	1.11609229	0.07817338	3	Better	1	Better
TCGA.CS.5397.01A.01R.1896.07	TCGA-LGG	Primary	6.3738506	1	WT	G3	54	NE	non-codel	UnMethylated	22.29350384	0.82297523	0.09161935	2	Better	2	Poor
TCGA.CS.6186.01A.12R.2027.07	TCGA-LGG	Primary	17.6759362	1	WT	G3	58	CL	non-codel	UnMethylated	51.91734431	0.07208292	0.09694213	1	Poor	1	Better
TCGA.CS.6188.01A.11R.1896.07	TCGA-LGG	Primary	23.8198025	0	WT	G3	48	CL	non-codel	UnMethylated	206.1110539	1.7318972	0.2185737	1	Poor	2	Poor
TCGA.CS.6290.01A.11R.1708.07	TCGA-LGG	Primary	17.9387754	0	Mut	G3	31	NA	non-codel	Methylated	18.60799216	0.52651161	0.01177084	3	Better	1	Better
TCGA.CS.6666.01A.11R.1896.07	TCGA-LGG	Primary	8.4765642	0	Mut	G3	22	PN	non-codel	Methylated	20.186305	1.050958	0	1	Poor	3	Poor
TCGA.CS.6667.01A.12R.2027.07	TCGA-LGG	Primary	7.556627	0	Mut	G2	39	NA	non-codel	Methylated	33.93361217	0.27216491	0.01097736	3	Better	1	Better
TCGA.CS.6668.01A.11R.1896.07	TCGA-LGG	Primary	8.0165956	0	Mut	G2	57	PN	codel	Methylated	84.8661227	0.5799022	0.3323689	3	Better	1	Better
TCGA.CS.6669.01A.11R.1896.07	TCGA-LGG	Primary	7.3923525	0	WT	G2	26	NE	non-codel	UnMethylated	4.3107012	0.23851362	0.01608876	2	Better	1	Better
TCGA.CS.6670.01A.11R.1896.07	TCGA-LGG	Primary	6.6038349	0	Mut	G3	43	PN	codel	Methylated	35.00175534	0.37692799	0.05770462	3	Better	1	Better
TCGA.DB.5270.01A.02R.1470.07	TCGA-LGG	Primary	97.8090373	0	Mut	G3	38	NE	non-codel	Methylated	19.1225942	0.6400848	0	3	Better	1	Better
TCGA.DB.5273.01A.01R.1470.07	TCGA-LGG	Primary	81.9072657	0	Mut	G3	33	NA	non-codel	UnMethylated	17.15211295	0.234681106	0.005400907	2	Poor	1	Better
TCGA.DB.5274.01A.01R.1470.07	TCGA-LGG	Primary	75.2048661	0	Mut	G3	37	PN	codel	Methylated	9.8221375	0.1270612	0.0355077	3	Better	1	Better
TCGA.DB.5275.01A.01R.1470.07	TCGA-LGG	Primary	47.9024442	0	Mut	G3	36	PN	non-codel	Methylated	28.49654764	0.216564933	0.004983985	3	Better	1	Better
TCGA.DB.5277.01A.01R.1470.07	TCGA-LGG	Primary	50.8265303	1	Mut	G3	34	PN	non-codel	Methylated	19.20207459	1.044708215	0.006155515	3	Better	1	Better
TCGA.DB.5278.01A.01R.1470.07	TCGA-LGG	Primary	50.1365774	0	Mut	G2	17	PN	codel	Methylated	12.7245903	0.4352874	0	3	Better	1	Better
TCGA.DB.5279.01A.03R.2347.07	TCGA-LGG	Primary	44.4855346	0	Mut	G2	59	NE	codel	Methylated	28.94487069	1.11187757	0.05793048	3	Better	1	Better
TCGA.DB.5280.01A.01R.1470.07	TCGA-LGG	Primary	36.5346488	0	Mut	G2	43	PN	non-codel	Methylated	54.05098591	0.25386569	0.01226186	3	Better	1	Better
TCGA.DB.5281.01A.01R.1470.07	TCGA-LGG	Primary	78.2275169	0	Mut	G3	61	NE	non-codel	Methylated	16.21049647	0.359615146	0.005060934	3	Better	1	Better
TCGA.DB.A4X9.01A.11R.A26U.07	TCGA-LGG	Primary	30.0622335	0	Mut	G2	33	PN	non-codel	Methylated	33.64765619	0.04333633	0.02825781	3	Better	1	Better
TCGA.DB.A4XA.01A.11R.A26U.07	TCGA-LGG	Primary	10.2835837	0	Mut	G2	30	PN	codel	Methylated	13.8562766	0.6474125	0.1688602	3	Better	1	Better
TCGA.DB.A4XB.01A.11R.A26U.07	TCGA-LGG	Primary	12.7148463	0	Mut	G3	38	PN	non-codel	Methylated	43.944621	1.757924	0	3	Better	1	Better
TCGA.DB.A4XC.01A.11R.A26U.07	TCGA-LGG	Primary	27.598116	0	Mut	G2	26	NE	non-codel	Methylated	47.5582464	0.2394228	0	3	Better	1	Better
TCGA.DB.A4XD.01A.11R.A27Q.07	TCGA-LGG	Primary	27.0067278	0	Mut	G3	32	PN	non-codel	Methylated	67.2618012	0.2594369	0	3	Better	1	Better
TCGA.DB.A4XE.01A.11R.A27Q.07	TCGA-LGG	Primary	18.8258577	0	Mut	G3	27	PN	non-codel	Methylated	40.78974079	0.66218173	0.01704398	3	Better	1	Better
TCGA.DB.A4XF.01A.11R.A27Q.07	TCGA-LGG	Primary	18.3658891	0	Mut	G3	41	PN	non-codel	Methylated	55.2328189	0.3385065	0	3	Better	1	Better
TCGA.DB.A4XG.01A.11R.A27Q.07	TCGA-LGG	Primary	72.9050231	0	Mut	G3	34	PN	codel	Methylated	95.3396211	0.1484434	0.5736799	3	Better	1	Better
TCGA.DB.A4XH.01A.11R.A27Q.07	TCGA-LGG	Primary	12.5834267	0	Mut	G2	53	NE	codel	Methylated	41.7934532	0.2689143	0.0613717	3	Better	1	Better
TCGA.DB.A64L.01A.11R.A29R.07	TCGA-LGG	Primary	11.0063915	0	Mut	G2	67	NE	codel	Methylated	30.9685569	0.3649084	0.2379415	3	Better	2	Poor
TCGA.DB.A64O.01A.11R.A29R.07	TCGA-LGG	Primary	18.8258577	0	WT	G2	59	NE	non-codel	UnMethylated	35.14353791	0.2345728	0.05635187	2	Better	1	Better
TCGA.DB.A64P.01A.11R.A29R.07	TCGA-LGG	Primary	16.7888539	0	Mut	G3	40	PN	codel	Methylated	29.7674392	0.3138485	0.1300113	3	Better	1	Better
TCGA.DB.A64Q.01A.11R.A29R.07	TCGA-LGG	Primary	5.9795918	0	Mut	G2	31	PN	codel	Methylated	33.4556977	1.67595797	0.03100204	3	Better	1	Better
TCGA.DB.A64R.01A.11R.A29R.07	TCGA-LGG	Primary	16.0660461	0	Mut	G2	24	PN	codel	Methylated	33.799134	1.4451496	0.3545368	3	Better	1	Better
TCGA.DB.A64S.01A.11R.A29R.07	TCGA-LGG	Primary	15.4089481	0	Mut	G2	20	NA	non-codel	UnMethylated	17.18100375	0.35373802	0.00768859	3	Better	1	Better
TCGA.DB.A64U.01A.11R.A29R.07	TCGA-LGG	Primary	27.7952454	0	Mut	G2	38	PN	codel	Methylated	20.8433339	0.4931231	0.3122918	3	Better	1	Better
TCGA.DB.A64V.01A.11R.A29R.07	TCGA-LGG	Primary	14.7189952	0	Mut	G2	54	NA	codel	Methylated	6.28010338	0.19727332	0.06911659	3	Better	1	Better
TCGA.DB.A64W.01A.11R.A29R.07	TCGA-LGG	Primary	13.6347835	0	Mut	G3	65	PN	codel	Methylated	40.8402404	0.31566	0.7218498	3	Better	1	Better
TCGA.DB.A64X.01A.11R.A29R.07	TCGA-LGG	Primary	10.9078268	0	Mut	G3	56	NA	non-codel	Methylated	14.1707639	0.1059785	0	3	Better	1	Better
TCGA.DB.A75K.01A.11R.A32Q.07	TCGA-LGG	Primary	7.3923525	0	Mut	G3	55	PN	codel	Methylated	32.6376336	0.2712629	0.169804	3	Better	1	Better
TCGA.DB.A75L.01A.11R.A32Q.07	TCGA-LGG	Primary	6.4395604	0	Mut	G3	36	NE	non-codel	Methylated	38.06065478	0.18953168	0.006504508	3	Better	1	Better
TCGA.DB.A75M.01A.11R.A32Q.07	TCGA-LGG	Primary	10.2835837	0	Mut	G2	47	NA	non-codel	Methylated	20.7094824	0.09107999	0	3	Better	1	Better
TCGA.DB.A75O.01A.11R.A32Q.07	TCGA-LGG	Primary	30.7193315	0	Mut	G3	29	NA	non-codel	Methylated	18.96477226	0.01801913	0.04934796	3	Better	1	Better
TCGA.DB.A75P.01A.11R.A32Q.07	TCGA-LGG	Primary	3.8111684	0	WT	G2	25	NE	non-codel	UnMethylated	2.36105104	0.20032443	0.01836888	2	Better	2	Poor
TCGA.DH.5140.01A.01R.1470.07	TCGA-LGG	Primary	19.9429243	1	WT	G3	38	PN	non-codel	UnMethylated	15.16160014	0.698536275	0.005444058	2	Better	1	Better
TCGA.DH.5141.01A.01R.1470.07	TCGA-LGG	Primary	31.8035432	0	Mut	G3	32	PN	codel	Methylated	23.83261388	0.42557408	0.03619552	3	Better	2	Poor
TCGA.DH.5142.01A.01R.1470.07	TCGA-LGG	Primary	30.2922178	0	Mut	G3	29	PN	non-codel	Methylated	41.141773	1.095557	0	2	Poor	1	Better
TCGA.DH.5143.01A.01R.1470.07	TCGA-LGG	Primary	14.3904462	0	Mut	G3	30	NE	non-codel	Methylated	33.5277471	0.2270334	0	3	Better	1	Better
TCGA.DH.5144.01A.01R.1470.07	TCGA-LGG	Primary	8.0165956	0	Mut	G3	56	PN	codel	Methylated	30.9024024	0.4856962	0.2533617	3	Better	3	Poor
TCGA.DH.A669.01A.12R.A31N.07	TCGA-LGG	Primary	30.1936531	1	Mut	G3	70	PN	codel	Methylated	5.9522117	0.4310676	0.5518607	1	Poor	2	Poor
TCGA.DH.A66B.01A.11R.A29R.07	TCGA-LGG	Primary	42.0214171	0	Mut	G3	52	NA	non-codel	Methylated	19.8067366	0.2310711	0	2	Poor	1	Better
TCGA.DH.A66D.01A.11R.A31N.07	TCGA-LGG	Primary	15.7374971	0	Mut	G3	43	PN	non-codel	Methylated	33.6508185	0.4795189	0	3	Better	1	Better
TCGA.DH.A66F.01A.11R.A29R.07	TCGA-LGG	Primary	17.1831127	0	Mut	G2	49	PN	codel	Methylated	24.5542516	0.2045851	0.1963265	3	Better	1	Better
TCGA.DH.A66G.01A.21R.A31N.07	TCGA-LGG	Primary	3.8440233	0	Mut	G3	49	NA	non-codel	Methylated	11.3982251	0.4613525	0	2	Poor	1	Better
TCGA.DH.A7UR.01A.11R.A33Z.07	TCGA-LGG	Primary	54.210585	0	Mut	G3	59	NA	codel	Methylated	23.7517744	0.3906376	0.2635018	3	Better	1	Better
TCGA.DH.A7US.01A.11R.A33Z.07	TCGA-LGG	Primary	10.2178739	0	Mut	G2	50	PN	codel	Methylated	21.0974883	0.5153195	0.5344719	3	Better	1	Better
TCGA.DH.A7UT.01A.12R.A34F.07	TCGA-LGG	Primary	6.57098	0	Mut	G3	30	NA	non-codel	Methylated	16.73467375	0.06678981	0.01537088	3	Better	1	Better
TCGA.DH.A7UU.01A.12R.A34F.07	TCGA-LGG	Primary	3.4497645	0	Mut	G3	43	PN	non-codel	Methylated	37.78479973	0.171414198	0.007620818	3	Better	1	Better
TCGA.DH.A7UV.01A.12R.A34F.07	TCGA-LGG	Primary	6.2095761	0	Mut	G3	49	PN	non-codel	Methylated	27.830945	0.1395403	0	3	Better	1	Better
TCGA.DU.5847.01A.11R.1708.07	TCGA-LGG	Primary	18.0044852	0	WT	G3	34	ME	non-codel	Methylated	29.0923001	4.9108301	0.6865514	1	Poor	2	Poor
TCGA.DU.5849.01A.11R.1708.07	TCGA-LGG	Primary	14.5547207	0	Mut	G2	48	NE	codel	Methylated	32.0947089	0.3902	0.3010194	3	Better	1	Better
TCGA.DU.5852.01A.11R.1708.07	TCGA-LGG	Primary	6.7352545	1	WT	G3	61	CL	non-codel	Methylated	710.6392629	1.7659803	0.4113919	1	Poor	2	Poor
TCGA.DU.5853.01A.11R.1896.07	TCGA-LGG	Primary	13.3719443	0	Mut	G2	29	PN	non-codel	Methylated	45.72966659	1.20351333	0.01360856	3	Better	1	Better
TCGA.DU.5854.01A.11R.1708.07	TCGA-LGG	Primary	8.4437093	0	WT	G3	57	CL	non-codel	UnMethylated	225.535768	0.6501956	0.1743207	1	Poor	2	Poor
TCGA.DU.5855.01A.11R.1708.07	TCGA-LGG	Primary	6.8009643	0	Mut	G3	49	PN	non-codel	Methylated	46.46729421	0.46126449	0.005501912	2	Poor	1	Better
TCGA.DU.5870.01A.11R.1708.07	TCGA-LGG	Primary	182.2132754	0	Mut	G2	34	PN	codel	Methylated	48.03001556	0.50807873	0.06412196	3	Better	1	Better
TCGA.DU.5871.01A.12R.1708.07	TCGA-LGG	Primary	18.9244224	0	Mut	G2	37	PN	non-codel	Methylated	35.0071233	0.1491417	0	3	Better	1	Better
TCGA.DU.5872.01A.11R.1708.07	TCGA-LGG	Primary	17.4788068	0	Mut	G2	43	PN	non-codel	Methylated	18.40561913	1.294396754	0.005023939	3	Better	1	Better
TCGA.DU.5874.01A.11R.1708.07	TCGA-LGG	Primary	15.1461089	0	Mut	G2	62	PN	codel	Methylated	47.6784731	0.403941	0.4837831	3	Better	1	Better
TCGA.DU.6392.01A.11R.1708.07	TCGA-LGG	Primary	211.0270227	0	WT	G3	35	PN	non-codel	UnMethylated	6.942139	1.291639	0	1	Poor	1	Better
TCGA.DU.6393.01A.11R.1708.07	TCGA-LGG	Primary	52.0750165	1	Mut	G3	66	PN	codel	Methylated	146.6703308	0.2873613	0.5337862	3	Better	1	Better
TCGA.DU.6394.01A.11R.1708.07	TCGA-LGG	Primary	22.4070418	1	Mut	G3	53	PN	codel	Methylated	30.34775519	0.75212809	0.05055991	2	Poor	3	Poor
TCGA.DU.6395.01A.13R.1708.07	TCGA-LGG	Primary	48.9866559	1	Mut	G2	31	PN	non-codel	Methylated	20.0753036	0.6029523	0	3	Better	1	Better
TCGA.DU.6396.01A.11R.1708.07	TCGA-LGG	Primary	75.1063014	1	Mut	G3	31	PN	non-codel	Methylated	12.830151	1.148772	0	2	Poor	1	Better
TCGA.DU.6397.01A.11R.1708.07	TCGA-LGG	Primary	46.0297149	1	Mut	G3	45	PN	codel	Methylated	55.9988903	1.1941834	0.1015665	3	Better	1	Better
TCGA.DU.6399.01A.12R.1708.07	TCGA-LGG	Primary	65.7098	1	Mut	G2	54	PN	non-codel	Methylated	57.566199	0.376891	0	3	Better	1	Better
TCGA.DU.6400.01A.12R.1708.07	TCGA-LGG	Primary	1.2156313	1	Mut	G2	66	PN	codel	Methylated	30.842334	0.2047002	0.1749001	3	Better	1	Better
TCGA.DU.6401.01A.11R.1708.07	TCGA-LGG	Primary	87.394034	1	Mut	G2	31	PN	non-codel	Methylated	47.0534431	0.3291681	0	3	Better	1	Better
TCGA.DU.6402.01A.11R.1708.07	TCGA-LGG	Primary	7.0309486	1	WT	G3	52	CL	non-codel	UnMethylated	6.8462218	2.1579571	0.1714485	1	Poor	2	Poor
TCGA.DU.6403.01A.11R.1708.07	TCGA-LGG	Primary	11.6306346	1	WT	G3	60	PN	non-codel	UnMethylated	216.088592	0.2781486	0.4628038	1	Poor	2	Poor
TCGA.DU.6404.01A.11R.1708.07	TCGA-LGG	Primary	133.6537332	1	WT	G3	24	CL	non-codel	UnMethylated	48.54629926	0.83681565	0.01876169	1	Poor	1	Better
TCGA.DU.6405.01A.11R.1708.07	TCGA-LGG	Primary	19.8772145	1	WT	G3	51	CL	non-codel	Methylated	166.9859657	0.4262527	0.4489824	1	Poor	2	Poor
TCGA.DU.6406.01A.11R.1708.07	TCGA-LGG	Primary	16.8217088	1	WT	G3	59	CL	non-codel	UnMethylated	183.6354506	1.6915921	0.7914097	1	Poor	1	Better
TCGA.DU.6407.01A.13R.1708.07	TCGA-LGG	Primary	94.4578375	1	Mut	G2	35	PN	non-codel	Methylated	67.42114919	0.114459246	0.006219506	3	Better	1	Better
TCGA.DU.6408.01A.11R.1708.07	TCGA-LGG	Primary	114.006503	1	Mut	G3	23	PN	non-codel	Methylated	16.8307696	0.6321956	0	3	Better	1	Better
TCGA.DU.6410.01A.11R.1896.07	TCGA-LGG	Primary	7.9508858	0	Mut	G3	56	PN	codel	Methylated	203.2615285	0.6823727	0.3198694	3	Better	3	Poor
TCGA.DU.6542.01A.11R.1896.07	TCGA-LGG	Primary	7.7209015	0	Mut	G3	25	PN	non-codel	Methylated	18.28241	1.64813	0	3	Better	1	Better
TCGA.DU.7006.01A.11R.2027.07	TCGA-LGG	Primary	11.4663601	1	WT	G3	60	ME	non-codel	Methylated	4.04444787	3.85009602	0.06254498	1	Poor	2	Poor
TCGA.DU.7007.01A.11R.2027.07	TCGA-LGG	Primary	62.9171335	1	Mut	G2	33	ME	non-codel	Methylated	7.483871	1.376175	0	2	Poor	1	Better
TCGA.DU.7008.01A.11R.2027.07	TCGA-LGG	Primary	156.1264848	0	Mut	G2	41	PN	non-codel	Methylated	24.14642	0.3092828	0	3	Better	1	Better
TCGA.DU.7009.01A.11R.2027.07	TCGA-LGG	Primary	138.1877094	0	Mut	G2	32	PN	codel	Methylated	105.21092	0.4445336	0.125861	3	Better	1	Better
TCGA.DU.7010.01A.11R.2027.07	TCGA-LGG	Primary	14.9818344	1	Mut	G3	58	PN	non-codel	Methylated	16.42880552	0.971304543	0.005539477	3	Better	1	Better
TCGA.DU.7011.01A.11R.2027.07	TCGA-LGG	Primary	105.13568	1	Mut	G2	25	NE	non-codel	UnMethylated	30.7534276	0.7929357	0	3	Better	1	Better
TCGA.DU.7012.01A.11R.2027.07	TCGA-LGG	Primary	6.5381251	1	WT	G3	74	ME	non-codel	Methylated	54.002536	7.317035	0.129533	1	Poor	2	Poor
TCGA.DU.7013.01A.11R.2027.07	TCGA-LGG	Primary	8.8379681	1	WT	G3	59	CL	non-codel	UnMethylated	501.494685	1.8151599	0.5970719	1	Poor	2	Poor
TCGA.DU.7015.01A.11R.2027.07	TCGA-LGG	Primary	90.7123789	0	Mut	G2	41	PN	non-codel	Methylated	54.2602649	0.3916656	0	3	Better	1	Better
TCGA.DU.7018.01A.11R.2027.07	TCGA-LGG	Primary	30.6536217	1	Mut	G3	57	PN	codel	Methylated	42.961192	0.615656	0.507749	3	Better	1	Better
TCGA.DU.7019.01A.11R.2027.07	TCGA-LGG	Primary	26.28392	0	Mut	G3	39	NA	non-codel	Methylated	21.6013465	0.3937539	0	3	Better	1	Better
TCGA.DU.7290.01A.11R.2027.07	TCGA-LGG	Primary	10.3492935	1	WT	G3	45	ME	non-codel	UnMethylated	9.154789302	2.269634061	0.005841841	1	Poor	2	Poor
TCGA.DU.7292.01A.11R.2027.07	TCGA-LGG	Primary	7.9508858	1	WT	G3	69	NE	non-codel	Methylated	518.7368829	0.47699115	0.02347365	2	Better	1	Better
TCGA.DU.7294.01A.11R.2027.07	TCGA-LGG	Primary	94.2607081	0	Mut	G2	53	PN	codel	Methylated	33.279609	0.820087	0.303832	3	Better	1	Better
TCGA.DU.7298.01A.11R.2027.07	TCGA-LGG	Primary	18.9244224	1	Mut	G3	38	PN	non-codel	Methylated	53.8327465	0.3697179	0	1	Poor	3	Poor
TCGA.DU.7299.01A.21R.2027.07	TCGA-LGG	Primary	43.9927111	1	Mut	G3	33	PN	non-codel	Methylated	30.0766296	0.1389699	0	3	Better	1	Better
TCGA.DU.7300.01A.21R.2090.07	TCGA-LGG	Primary	61.9643414	1	Mut	G3	53	NE	codel	Methylated	19.5824697	0.42636574	0.03626285	3	Better	1	Better
TCGA.DU.7301.01A.11R.2090.07	TCGA-LGG	Primary	25.8896612	1	Mut	G2	53	NA	non-codel	Methylated	26.64890866	0.97394663	0.08009888	3	Better	1	Better
TCGA.DU.7302.01A.11R.2090.07	TCGA-LGG	Primary	60.2558866	0	Mut	G3	48	NE	codel	Methylated	39.2762842	1.3453797	0.1357374	3	Better	3	Poor
TCGA.DU.7304.01A.12R.2090.07	TCGA-LGG	Primary	23.2941241	1	Mut	G3	43	NE	non-codel	Methylated	26.203611	0.272091	0	3	Better	1	Better
TCGA.DU.7306.01A.11R.2090.07	TCGA-LGG	Primary	41.9557073	0	Mut	G2	67	NA	non-codel	Methylated	33.5537962	0.1860526	0	3	Better	1	Better
TCGA.DU.7309.01A.11R.2090.07	TCGA-LGG	Primary	2.7598116	0	Mut	G3	41	NE	non-codel	Methylated	28.56251458	0.33738909	0.02357114	3	Better	1	Better
TCGA.DU.8158.01A.11R.2256.07	TCGA-LGG	Primary	5.0925095	1	WT	G3	57	NA	non-codel	UnMethylated	31.7028515	2.67939913	0.01347396	1	Poor	2	Poor
TCGA.DU.8161.01A.11R.2256.07	TCGA-LGG	Primary	23.7212378	1	WT	G3	63	CL	non-codel	UnMethylated	71.46288341	3.07582755	0.03444764	1	Poor	2	Poor
TCGA.DU.8162.01A.21R.2256.07	TCGA-LGG	Primary	14.5875756	1	WT	G3	61	NE	non-codel	UnMethylated	117.3353927	0.4329509	0.0384967	2	Better	1	Better
TCGA.DU.8163.01A.11R.2256.07	TCGA-LGG	Primary	20.6657321	0	Mut	G3	29	PN	non-codel	UnMethylated	46.98023851	0.901313658	0.007699242	3	Better	1	Better
TCGA.DU.8164.01A.11R.2256.07	TCGA-LGG	Primary	21.3885399	0	Mut	G2	51	PN	codel	Methylated	47.6866436	0.5938196	0.1837247	3	Better	1	Better
TCGA.DU.8165.01A.11R.2256.07	TCGA-LGG	Primary	19.1215518	0	WT	G3	60	NA	non-codel	UnMethylated	8.5815828	6.7785368	0.2163262	1	Poor	2	Poor
TCGA.DU.8166.01A.11R.2256.07	TCGA-LGG	Primary	16.9531284	0	Mut	G2	29	PN	non-codel	Methylated	70.5447926	0.8282607	0	3	Better	1	Better
TCGA.DU.8167.01A.11R.2256.07	TCGA-LGG	Primary	15.4746579	0	Mut	G2	69	PN	non-codel	Methylated	28.4545982	0.2363942	0	3	Better	1	Better
TCGA.DU.8168.01A.11R.2256.07	TCGA-LGG	Primary	14.1604619	0	Mut	G3	55	PN	codel	Methylated	96.5512126	1.7436633	0.1817075	3	Better	3	Poor
TCGA.DU.A5TP.01A.11R.A28M.07	TCGA-LGG	Primary	14.2261717	0	Mut	G3	33	ME	non-codel	Methylated	7.9335832	0.9352248	0	1	Poor	2	Poor
TCGA.DU.A5TR.01A.11R.A28M.07	TCGA-LGG	Primary	12.5834267	0	Mut	G2	51	ME	non-codel	Methylated	5.3863394	0.1096643	0	2	Poor	1	Better
TCGA.DU.A5TS.01A.11R.A28M.07	TCGA-LGG	Primary	15.113254	0	Mut	G2	42	NA	non-codel	Methylated	4.021288446	0.302427203	0.007784214	3	Better	1	Better
TCGA.DU.A5TT.01A.11R.A28M.07	TCGA-LGG	Primary	4.9610899	0	WT	G3	70	NA	non-codel	Methylated	33.1396438	0.5396922	0.1833307	1	Poor	2	Poor
TCGA.DU.A5TU.01A.11R.A28M.07	TCGA-LGG	Primary	3.6468939	0	Mut	G2	62	PN	non-codel	Methylated	7.5036898	0.3193601	0	2	Poor	1	Better
TCGA.DU.A5TW.01A.11R.A28M.07	TCGA-LGG	Primary	5.6510428	0	Mut	G3	33	PN	non-codel	Methylated	39.002935	1.315347	0	3	Better	1	Better
TCGA.DU.A5TY.01A.11R.A28M.07	TCGA-LGG	Primary	12.1891679	0	WT	G3	46	CL	non-codel	Methylated	361.3941594	1.0408285	0.3096892	1	Poor	2	Poor
TCGA.DU.A6S2.01A.21R.A32Q.07	TCGA-LGG	Primary	8.6408387	0	Mut	G2	37	NE	codel	Methylated	19.9552915	0.2153092	0.157051	3	Better	2	Poor
TCGA.DU.A6S3.01A.12R.A32Q.07	TCGA-LGG	Primary	2.6941018	0	Mut	G2	60	PN	codel	Methylated	25.67950392	0.06433062	0.20973649	3	Better	1	Better
TCGA.DU.A6S6.01A.21R.A32Q.07	TCGA-LGG	Primary	77.9318228	0	Mut	G2	35	NE	codel	Methylated	30.4661956	0.4033727	0.4230051	3	Better	1	Better
TCGA.DU.A6S7.01A.21R.A32Q.07	TCGA-LGG	Primary	7.228078	0	Mut	G3	27	PN	non-codel	Methylated	30.5763824	0.1067268	0	3	Better	1	Better
TCGA.DU.A6S8.01A.12R.A32Q.07	TCGA-LGG	Primary	5.9795918	0	Mut	G3	74	PN	codel	Methylated	19.1000115	0.2643556	0.4005903	3	Better	1	Better
TCGA.DU.A76K.01A.11R.A33Z.07	TCGA-LGG	Primary	11.4006503	1	WT	G2	87	NE	non-codel	UnMethylated	25.0219146	0.2709232	0.2872751	2	Better	1	Better
TCGA.DU.A76L.01A.11R.A32Q.07	TCGA-LGG	Primary	26.7438886	1	WT	G3	54	ME	non-codel	Methylated	3.0051179	3.6113118	0.2738604	1	Poor	2	Poor
TCGA.DU.A76O.01A.11R.A32Q.07	TCGA-LGG	Primary	7.1295133	0	Mut	G2	30	PN	non-codel	Methylated	12.6111771	0.1058001	0	3	Better	1	Better
TCGA.DU.A76R.01A.11R.A32Q.07	TCGA-LGG	Primary	21.2899752	1	Mut	G3	51	NE	codel	Methylated	28.2062112	0.7288253	0.145637	3	Better	1	Better
TCGA.DU.A7T6.01A.11R.A33Z.07	TCGA-LGG	Primary	17.9716303	1	Mut	G3	73	PN	codel	Methylated	1.62291	1.578502	0.214686	1	Poor	2	Poor
TCGA.DU.A7T8.01A.21R.A34R.07	TCGA-LGG	Primary	124.4215063	0	Mut	G3	35	PN	non-codel	Methylated	28.03411046	0.281767792	0.005299874	3	Better	1	Better
TCGA.DU.A7TA.01A.11R.A33Z.07	TCGA-LGG	Primary	77.8332581	0	Mut	G2	32	PN	non-codel	Methylated	39.57024669	1.78848768	0.01915288	1	Poor	1	Better
TCGA.DU.A7TB.01A.11R.A33Z.07	TCGA-LGG	Primary	42.2842563	0	WT	G2	56	PN	non-codel	UnMethylated	1.6033985	0.17274577	0.07445713	2	Better	2	Poor
TCGA.DU.A7TC.01A.21R.A34R.07	TCGA-LGG	Primary	23.4912535	0	Mut	G2	32	NE	non-codel	Methylated	29.31217777	0.12382278	0.02691321	3	Better	1	Better
TCGA.DU.A7TD.01A.12R.A34F.07	TCGA-LGG	Primary	7.4909172	1	WT	G3	52	CL	non-codel	UnMethylated	1205.586842	1.6048675	0.7312021	1	Poor	2	Poor
TCGA.DU.A7TG.01A.21R.A34R.07	TCGA-LGG	Primary	44.3869699	1	Mut	G2	40	NE	non-codel	Methylated	10.56448108	0.63816443	0.07863689	3	Better	1	Better
TCGA.DU.A7TJ.01A.11R.A34R.07	TCGA-LGG	Primary	0.5585333	0	WT	G3	55	CL	non-codel	Methylated	725.711703	1.0499449	0.8836439	1	Poor	2	Poor
TCGA.E1.5302.01A.01R.1470.07	TCGA-LGG	Primary	50.1037225	1	Mut	G3	41	PN	non-codel	Methylated	37.29732746	0.376334756	0.005936906	3	Better	1	Better
TCGA.E1.5303.01A.01R.1470.07	TCGA-LGG	Primary	67.4182548	1	Mut	G3	38	NA	non-codel	Methylated	27.124023	0.168766	0	3	Better	1	Better
TCGA.E1.5304.01A.01R.1470.07	TCGA-LGG	Primary	41.1014799	1	Mut	G3	42	PN	non-codel	UnMethylated	48.589716	2.570774	0	1	Poor	3	Poor
TCGA.E1.5305.01A.01R.1896.07	TCGA-LGG	Primary	79.9359717	1	Mut	G3	34	NE	non-codel	Methylated	65.0702874	0.5378326	0	3	Better	3	Poor
TCGA.E1.5307.01A.01R.1896.07	TCGA-LGG	Primary	57.8903338	1	Mut	G3	62	PN	non-codel	Methylated	97.7870866	0.3420919	0	3	Better	1	Better
TCGA.E1.5311.01A.01R.1470.07	TCGA-LGG	Primary	134.1794116	1	Mut	G3	31	PN	codel	Methylated	63.6001771	0.5532393	0.1150199	3	Better	1	Better
TCGA.E1.5318.01A.01R.1470.07	TCGA-LGG	Primary	78.1618071	1	Mut	G2	42	PN	codel	Methylated	25.6788959	1.3188606	0.1280812	1	Poor	3	Poor
TCGA.E1.5319.01A.01R.1896.07	TCGA-LGG	Primary	95.5091943	1	Mut	G2	48	PN	codel	Methylated	19.11032053	0.48422384	0.04148436	3	Better	1	Better
TCGA.E1.5322.01A.01R.1470.07	TCGA-LGG	Primary	130.6967922	1	Mut	G2	38	PN	non-codel	Methylated	24.67304638	0.72771715	0.004942852	3	Better	1	Better
TCGA.E1.A7YD.01A.11R.A34F.07	TCGA-LGG	Primary	NA	NA	WT	NA	NA	CL	non-codel	UnMethylated	274.7213168	1.2818653	0.6547496	1	Poor	1	Better
TCGA.E1.A7YE.01A.11R.A34F.07	TCGA-LGG	Primary	NA	NA	Mut	NA	NA	ME	non-codel	UnMethylated	17.1590744	1.3234522	0.0051986	2	Poor	1	Better
TCGA.E1.A7YH.01A.11R.A34F.07	TCGA-LGG	Primary	NA	NA	Mut	NA	NA	NA	non-codel	Methylated	46.01977029	0.0735638	0.02997992	3	Better	1	Better
TCGA.E1.A7YI.01A.11R.A34F.07	TCGA-LGG	Primary	NA	NA	Mut	NA	NA	PN	non-codel	Methylated	1.4861438	0.2416779	0	1	Poor	1	Better
TCGA.E1.A7YJ.01A.11R.A34F.07	TCGA-LGG	Primary	NA	NA	WT	NA	NA	CL	non-codel	UnMethylated	645.8519777	0.2562375	0.6423725	1	Poor	2	Poor
TCGA.E1.A7YK.01A.11R.A34F.07	TCGA-LGG	Primary	NA	NA	Mut	NA	NA	ME	non-codel	Methylated	5.6224004	0.4264713	0	2	Poor	1	Better
TCGA.E1.A7YL.01A.11R.A34F.07	TCGA-LGG	Primary	NA	NA	WT	NA	NA	ME	non-codel	UnMethylated	46.6946514	0.5214539	0.7688096	1	Poor	2	Poor
TCGA.E1.A7YM.01A.11R.A34F.07	TCGA-LGG	Primary	NA	NA	WT	NA	NA	NE	non-codel	UnMethylated	44.9234088	0.1391058	0.2343214	2	Better	2	Poor
TCGA.E1.A7YN.01A.11R.A34F.07	TCGA-LGG	Primary	NA	NA	WT	NA	NA	ME	non-codel	Methylated	30.44989	1.923985	0	1	Poor	2	Poor
TCGA.E1.A7YO.01A.11R.A34F.07	TCGA-LGG	Primary	74.9748818	1	Mut	G3	45	PN	codel	Methylated	75.4377431	0.1052967	0.1296903	3	Better	1	Better
TCGA.E1.A7YQ.01A.11R.A34R.07	TCGA-LGG	Primary	NA	NA	WT	NA	NA	ME	non-codel	UnMethylated	263.7710299	3.6696611	0.3325702	1	Poor	2	Poor
TCGA.E1.A7YS.01A.11R.A34F.07	TCGA-LGG	Primary	NA	NA	Mut	NA	NA	PN	codel	Methylated	113.9815428	0.08188183	0.04178481	3	Better	1	Better
TCGA.E1.A7YU.01A.11R.A34R.07	TCGA-LGG	Primary	NA	NA	Mut	NA	NA	NE	non-codel	Methylated	13.88468801	0.161811416	0.007034029	3	Better	1	Better
TCGA.E1.A7YV.01A.11R.A34R.07	TCGA-LGG	Primary	32.4277863	1	Mut	G3	26	PN	non-codel	Methylated	20.737464	1.877929	0	3	Better	2	Poor
TCGA.E1.A7YW.01A.11R.A34R.07	TCGA-LGG	Primary	36.797488	1	Mut	G2	28	PN	non-codel	Methylated	32.39823293	0.19862416	0.01387655	3	Better	1	Better
TCGA.E1.A7YY.01A.11R.A34R.07	TCGA-LGG	Primary	NA	NA	Mut	NA	NA	NE	non-codel	Methylated	5.1685938	0.1976002	0.1132963	3	Better	1	Better
TCGA.E1.A7Z2.01A.21R.A34R.07	TCGA-LGG	Primary	NA	NA	WT	NA	NA	NE	non-codel	UnMethylated	93.784144	0.04790636	0.29363462	2	Better	1	Better
TCGA.E1.A7Z3.01A.11R.A34R.07	TCGA-LGG	Primary	NA	NA	Mut	NA	NA	NE	non-codel	Methylated	12.0527275	0.2230994	0	3	Better	1	Better
TCGA.E1.A7Z4.01A.11R.A34R.07	TCGA-LGG	Primary	NA	NA	Mut	NA	NA	NA	non-codel	Methylated	26.39676908	0.089640876	0.006046661	3	Better	1	Better
TCGA.E1.A7Z6.01A.11R.A34R.07	TCGA-LGG	Primary	32.3292216	1	Mut	G2	41	NA	non-codel	Methylated	22.5383765	0.0636497	0	3	Better	1	Better
TCGA.EZ.7264.01A.11R.2027.07	TCGA-LGG	Primary	14.3247364	0	Mut	G2	47	PN	codel	Methylated	61.97506528	1.85871836	0.09019477	3	Better	1	Better
TCGA.F6.A8O3.01A.11R.A36H.07	TCGA-LGG	Primary	0.2299843	0	Mut	G2	34	NA	codel	Methylated	38.2609127	0.3288896	0.3240655	3	Better	1	Better
TCGA.F6.A8O4.01A.11R.A36H.07	TCGA-LGG	Primary	0.1971294	0	Mut	G2	44	NA	non-codel	Methylated	28.18733336	0.38958593	0.01129034	3	Better	1	Better
TCGA.FG.5962.01B.11R.1896.07	TCGA-LGG	Primary	47.7381697	0	Mut	G3	54	NE	codel	Methylated	34.5765345	0.3874652	0.102263	3	Better	1	Better
TCGA.FG.5963.01A.11R.1708.07	TCGA-LGG	Primary	25.4625475	1	WT	G3	23	ME	non-codel	UnMethylated	0.99063581	1.68386083	0.02002386	1	Poor	2	Poor
TCGA.FG.5964.01A.11R.1708.07	TCGA-LGG	Primary	34.3333705	0	Mut	G2	62	PN	codel	Methylated	12.0932558	0.6794023	0.3771569	3	Better	1	Better
TCGA.FG.5965.01B.11R.1896.07	TCGA-LGG	Primary	36.797488	1	Mut	G2	39	PN	non-codel	Methylated	34.3668024	0.4367613	0	3	Better	1	Better
TCGA.FG.6688.01A.11R.1896.07	TCGA-LGG	Primary	18.7601479	0	WT	G3	59	NA	non-codel	Methylated	182.9508919	0.57196387	0.04262327	1	Poor	2	Poor
TCGA.FG.6689.01A.11R.1896.07	TCGA-LGG	Primary	14.9161246	0	Mut	G2	30	NE	non-codel	Methylated	29.3821365	0.1331296	0	3	Better	1	Better
TCGA.FG.6690.01A.11R.1896.07	TCGA-LGG	Primary	24.969724	0	Mut	G2	70	PN	non-codel	Methylated	61.1058036	0.1701502	0	3	Better	1	Better
TCGA.FG.6691.01A.11R.1896.07	TCGA-LGG	Primary	23.9512221	0	Mut	G2	23	PN	non-codel	UnMethylated	58.6499945	0.9288867	0	3	Better	1	Better
TCGA.FG.6692.01A.11R.1896.07	TCGA-LGG	Primary	18.4315989	1	WT	G3	63	CL	non-codel	Methylated	250.5148525	0.5041735	0.4812143	1	Poor	2	Poor
TCGA.FG.7634.01A.11R.2090.07	TCGA-LGG	Primary	15.3432383	0	Mut	G2	28	PN	codel	Methylated	45.773652	4.260069	0.479357	3	Better	1	Better
TCGA.FG.7636.01A.11R.2090.07	TCGA-LGG	Primary	17.8730656	0	Mut	G3	48	PN	non-codel	Methylated	16.8456624	0.2682357	0	3	Better	1	Better
TCGA.FG.7637.01A.11R.2090.07	TCGA-LGG	Primary	40.0501231	0	Mut	G2	49	PN	non-codel	Methylated	153.3826446	0.2323316	0	3	Better	1	Better
TCGA.FG.7638.01B.12R.2090.07	TCGA-LGG	Primary	22.5384614	0	Mut	G3	31	NE	codel	Methylated	16.78511861	0.64354223	0.09351685	3	Better	1	Better
TCGA.FG.7641.01B.11R.2256.07	TCGA-LGG	Primary	20.6000223	0	Mut	G2	31	NE	codel	Methylated	55.0618728	0.4227484	0.1534582	3	Better	1	Better
TCGA.FG.7643.01A.11R.2090.07	TCGA-LGG	Primary	20.0743439	0	WT	G2	49	NE	non-codel	Methylated	21.0922557	0.3297204	0	2	Better	1	Better
TCGA.FG.8181.01A.11R.2256.07	TCGA-LGG	Primary	12.9448306	0	WT	G3	23	NE	non-codel	UnMethylated	2.7370934	0.68242057	0.02669867	2	Better	1	Better
TCGA.FG.8182.01A.11R.2256.07	TCGA-LGG	Primary	13.6676384	0	Mut	G2	35	PN	non-codel	Methylated	103.8117459	0.4560939	0	3	Better	1	Better
TCGA.FG.8185.01A.11R.2256.07	TCGA-LGG	Primary	14.2261717	0	Mut	G3	37	PN	non-codel	Methylated	25.172496	0.127625	0	3	Better	1	Better
TCGA.FG.8186.01A.11R.2256.07	TCGA-LGG	Primary	16.0003363	0	Mut	G3	42	NA	codel	Methylated	45.64257424	0.56055245	0.08722463	3	Better	1	Better
TCGA.FG.8187.01A.11R.2256.07	TCGA-LGG	Primary	20.0743439	0	Mut	G2	31	NE	codel	Methylated	24.54201885	0.11408716	0.08791717	3	Better	1	Better
TCGA.FG.8188.01A.11R.2256.07	TCGA-LGG	Primary	14.9489795	0	Mut	G2	41	NA	non-codel	Methylated	24.6330608	0.1855775	0	3	Better	1	Better
TCGA.FG.8189.01B.11R.A28M.07	TCGA-LGG	Primary	11.8606189	0	Mut	G2	33	NE	non-codel	Methylated	4.0668611	0.46068993	0.02650558	3	Better	1	Better
TCGA.FG.8191.01A.11R.2256.07	TCGA-LGG	Primary	15.5075128	0	Mut	G3	30	PN	non-codel	UnMethylated	25.7343958	0.2025019	0	3	Better	1	Better
TCGA.FG.A4MU.01B.11R.A28M.07	TCGA-LGG	Primary	0.5913882	0	WT	G3	58	CL	non-codel	Methylated	240.9546504	2.0699654	0.8136565	1	Poor	2	Poor
TCGA.FG.A4MW.01A.11R.A26U.07	TCGA-LGG	Primary	5.256784	0	WT	G3	63	CL	non-codel	Methylated	564.6089979	0.2799461	0.2899182	1	Poor	2	Poor
TCGA.FG.A4MX.01A.11R.A26U.07	TCGA-LGG	Primary	18.6944381	0	Mut	G2	47	NA	non-codel	Methylated	5.15171417	0.06287934	0.01366699	3	Better	1	Better
TCGA.FG.A4MY.01A.11R.A26U.07	TCGA-LGG	Primary	9.6593406	0	Mut	G2	44	NA	non-codel	Methylated	9.00311094	0.18102197	0.01011744	3	Better	1	Better
TCGA.FG.A60J.01A.11R.A28M.07	TCGA-LGG	Primary	7.0309486	0	Mut	G2	47	PN	non-codel	Methylated	41.1479697	0.3113704	0.215721	3	Better	1	Better
TCGA.FG.A60K.01A.11R.A29R.07	TCGA-LGG	Primary	6.6366898	0	Mut	G2	34	PN	codel	Methylated	25.2258264	0.8461716	0.2191895	3	Better	1	Better
TCGA.FG.A60L.01A.12R.A31N.07	TCGA-LGG	Primary	7.0309486	0	Mut	G2	34	NA	non-codel	Methylated	5.005040692	0.026278296	0.005140492	3	Better	1	Better
TCGA.FG.A6IZ.01A.11R.A31N.07	TCGA-LGG	Primary	4.2054272	0	Mut	G2	60	PN	codel	Methylated	9.83219113	0.06679112	0.51795396	3	Better	1	Better
TCGA.FG.A6J1.01A.11R.A31N.07	TCGA-LGG	Primary	4.0740076	0	Mut	G2	44	PN	codel	Methylated	4.7548182	0.1492893	0.286726	3	Better	1	Better
TCGA.FG.A6J3.01A.11R.A31N.07	TCGA-LGG	Primary	10.5792778	0	Mut	G3	52	ME	non-codel	Methylated	2.2155508	0.1854645	0	2	Poor	1	Better
TCGA.FG.A70Y.01A.12R.A34R.07	TCGA-LGG	Primary	28.5180532	0	Mut	G2	20	NA	non-codel	Methylated	19.70637996	0.063728981	0.006233249	3	Better	1	Better
TCGA.FG.A70Z.01A.12R.A33Z.07	TCGA-LGG	Primary	10.7764072	0	WT	G3	53	CL	non-codel	Methylated	176.6561927	0.8977437	0.1072064	1	Poor	2	Poor
TCGA.FG.A710.01A.12R.A33Z.07	TCGA-LGG	Primary	22.9327202	0	Mut	G2	50	PN	codel	Methylated	15.0522333	0.6614925	0.1161277	3	Better	1	Better
TCGA.FG.A711.01A.21R.A33Z.07	TCGA-LGG	Primary	43.6641621	0	Mut	G2	33	NE	non-codel	UnMethylated	20.66231328	0.234272494	0.006546825	3	Better	1	Better
TCGA.FG.A713.01A.11R.A32Q.07	TCGA-LGG	Primary	5.2239291	0	Mut	G2	74	NE	codel	Methylated	11.3319737	0.2121544	0	3	Better	1	Better
TCGA.FG.A87N.01A.11R.A36H.07	TCGA-LGG	Primary	7.4252074	0	Mut	G3	37	NA	non-codel	Methylated	5.08168042	0.29621819	0.03442303	1	Poor	2	Poor
TCGA.FG.A87Q.01A.11R.A36H.07	TCGA-LGG	Primary	5.7167526	0	WT	G3	61	NA	non-codel	Methylated	460.1783091	0.4275402	0.1006709	1	Poor	2	Poor
TCGA.FN.7833.01A.11R.2090.07	TCGA-LGG	Primary	0.1314196	0	Mut	G3	25	NA	non-codel	Methylated	36.9389976	0.6763635	0	2	Poor	1	Better
TCGA.HT.7467.01A.11R.2027.07	TCGA-LGG	Primary	0.0985647	0	Mut	G2	54	NE	codel	Methylated	23.58042498	0.40803161	0.09773643	3	Better	1	Better
TCGA.HT.7468.01A.11R.2027.07	TCGA-LGG	Primary	6.6695447	0	Mut	G3	30	PN	codel	Methylated	45.81580589	1.2924502	0.09939096	3	Better	1	Better
TCGA.HT.7469.01A.11R.2256.07	TCGA-LGG	Primary	11.5320699	1	WT	G3	30	CL	non-codel	Methylated	75.2035973	0.1624603	0	2	Better	1	Better
TCGA.HT.7470.01A.12R.2090.07	TCGA-LGG	Primary	8.8051132	0	Mut	G3	37	NE	non-codel	Methylated	21.54305662	0.113414984	0.005996201	3	Better	1	Better
TCGA.HT.7471.01A.11R.2256.07	TCGA-LGG	Primary	0.1314196	0	Mut	G3	37	PN	codel	Methylated	47.704839	2.55379	0.420392	3	Better	1	Better
TCGA.HT.7472.01A.11R.2027.07	TCGA-LGG	Primary	0.0328549	0	Mut	G2	38	PN	non-codel	Methylated	31.534228	0.9401628	0	3	Better	1	Better
TCGA.HT.7473.01A.11R.2027.07	TCGA-LGG	Primary	16.5260147	0	Mut	G2	28	NA	non-codel	UnMethylated	25.399655	2.139735	0	3	Better	1	Better
TCGA.HT.7474.01A.11R.2027.07	TCGA-LGG	Primary	3.7454586	0	Mut	G2	52	NE	non-codel	Methylated	15.08309369	0.19423338	0.02412408	3	Better	1	Better
TCGA.HT.7475.01A.11R.2027.07	TCGA-LGG	Primary	17.413097	0	Mut	G3	67	NE	non-codel	Methylated	47.79007076	0.15613547	0.01071678	3	Better	1	Better
TCGA.HT.7476.01A.11R.2027.07	TCGA-LGG	Primary	6.5381251	0	Mut	G2	26	NE	non-codel	Methylated	15.2913239	0.4696739	0	3	Better	1	Better
TCGA.HT.7477.01B.11R.A28M.07	TCGA-LGG	Primary	24.2469162	0	Mut	G3	62	PN	non-codel	Methylated	19.0229743	1.099245	0.0066988	1	Poor	1	Better
TCGA.HT.7478.01A.11R.2027.07	TCGA-LGG	Primary	6.3738506	0	Mut	G2	36	ME	non-codel	UnMethylated	16.0996288	0.5717941	0	2	Poor	1	Better
TCGA.HT.7479.01A.11R.2027.07	TCGA-LGG	Primary	7.0966584	0	Mut	G3	44	NA	non-codel	Methylated	15.2143366	0.5331712	0	3	Better	1	Better
TCGA.HT.7480.01A.11R.2090.07	TCGA-LGG	Primary	75.1391563	0	Mut	G2	33	PN	codel	Methylated	35.2176996	1.2552187	0.3635461	3	Better	1	Better
TCGA.HT.7481.01A.11R.2027.07	TCGA-LGG	Primary	59.13882	0	Mut	G2	39	NE	codel	Methylated	53.4151667	0.2642657	0.3130822	3	Better	1	Better
TCGA.HT.7482.01A.11R.2027.07	TCGA-LGG	Primary	59.9930474	0	Mut	G2	18	PN	non-codel	Methylated	18.9250744	0.6786309	0	3	Better	1	Better
TCGA.HT.7483.01A.11R.2027.07	TCGA-LGG	Primary	154.089481	0	Mut	G2	14	PN	non-codel	UnMethylated	31.9704747	0.4857737	0	3	Better	1	Better
TCGA.HT.7485.01A.11R.2027.07	TCGA-LGG	Primary	4.0082978	0	Mut	G2	42	NA	non-codel	Methylated	32.76711961	0.08807914	0	3	Better	1	Better
TCGA.HT.7601.01A.11R.2090.07	TCGA-LGG	Primary	5.0267997	0	Mut	G3	30	NA	non-codel	Methylated	19.3959308	0.3624473	0	2	Poor	1	Better
TCGA.HT.7602.01A.21R.2090.07	TCGA-LGG	Primary	29.8322492	0	Mut	G2	21	NA	non-codel	Methylated	8.06775784	0.09812173	0	3	Better	1	Better
TCGA.HT.7603.01A.21R.2090.07	TCGA-LGG	Primary	23.1627045	0	Mut	G2	29	NE	non-codel	Methylated	13.59565619	0.251482802	0.005289722	3	Better	1	Better
TCGA.HT.7604.01A.11R.2090.07	TCGA-LGG	Primary	107.8626367	0	Mut	G2	50	PN	non-codel	Methylated	55.3885461	0.1427899	0	1	Poor	1	Better
TCGA.HT.7605.01A.11R.2090.07	TCGA-LGG	Primary	4.5668311	0	Mut	G2	38	NE	codel	Methylated	25.64037483	0.31426311	0.03099597	3	Better	1	Better
TCGA.HT.7606.01A.11R.2090.07	TCGA-LGG	Primary	17.2816774	0	Mut	G2	30	PN	non-codel	UnMethylated	138.0856144	0.6503582	0	1	Poor	3	Poor
TCGA.HT.7607.01A.11R.2090.07	TCGA-LGG	Primary	3.1540704	1	Mut	G2	61	NE	codel	Methylated	6.67559231	0.40227005	0.05202712	3	Better	1	Better
TCGA.HT.7608.01A.11R.2090.07	TCGA-LGG	Primary	22.0456379	0	Mut	G2	61	NE	codel	Methylated	25.43853846	0.50045034	0.02250501	3	Better	1	Better
TCGA.HT.7609.01A.11R.2090.07	TCGA-LGG	Primary	45.9640051	0	Mut	G3	34	PN	non-codel	Methylated	37.2123451	0.4414248	0	3	Better	1	Better
TCGA.HT.7610.01A.21R.2090.07	TCGA-LGG	Primary	56.0504594	0	Mut	G2	25	NE	non-codel	Methylated	58.60528066	0.24200804	0.01100953	3	Better	1	Better
TCGA.HT.7611.01A.11R.2403.07	TCGA-LGG	Primary	57.5617848	0	Mut	G2	36	NA	non-codel	Methylated	33.9187223	0.3365532	0	3	Better	1	Better
TCGA.HT.7616.01A.11R.2256.07	TCGA-LGG	Primary	0.2299843	1	Mut	G3	75	ME	codel	Methylated	45.20108676	1.63179611	0.02553662	2	Poor	3	Poor
TCGA.HT.7620.01A.11R.2256.07	TCGA-LGG	Primary	14.2590266	0	Mut	G3	40	PN	codel	Methylated	36.17127296	0.24399693	0.01835771	3	Better	1	Better
TCGA.HT.7676.01A.11R.2403.07	TCGA-LGG	Primary	0.1642745	0	Mut	G2	26	PN	non-codel	UnMethylated	33.5062584	0.3529151	0	3	Better	1	Better
TCGA.HT.7677.01A.11R.2256.07	TCGA-LGG	Primary	16.2303206	0	Mut	G3	53	PN	codel	Methylated	64.4833415	0.587218	0.3044057	3	Better	1	Better
TCGA.HT.7680.01A.11R.2256.07	TCGA-LGG	Primary	0.7556627	0	WT	G2	32	NA	non-codel	UnMethylated	9.5731583	0.5044585	0	1	Poor	1	Better
TCGA.HT.7681.01A.11R.2403.07	TCGA-LGG	Primary	44.6498091	0	Mut	G2	29	NE	codel	Methylated	13.73405955	0.73564402	0.06925898	3	Better	1	Better
TCGA.HT.7684.01A.11R.2256.07	TCGA-LGG	Primary	6.0453016	0	Mut	G3	58	NA	non-codel	Methylated	9.14205194	0.01612039	0.03679001	3	Better	1	Better
TCGA.HT.7686.01A.11R.2256.07	TCGA-LGG	Primary	42.71137	0	Mut	G3	29	NA	non-codel	Methylated	31.1770476	0.2552182	0	3	Better	1	Better
TCGA.HT.7687.01A.11R.2256.07	TCGA-LGG	Primary	0.0985647	0	Mut	G3	74	PN	codel	Methylated	42.10266522	0.63782905	0.04906704	3	Better	1	Better
TCGA.HT.7688.01A.11R.2256.07	TCGA-LGG	Primary	31.6721236	0	Mut	G3	59	NE	non-codel	Methylated	29.39349337	0.42587084	0.01061245	3	Better	1	Better
TCGA.HT.7689.01A.11R.2256.07	TCGA-LGG	Primary	14.9489795	0	Mut	G2	58	PN	non-codel	Methylated	34.9370147	0.1524356	0	3	Better	1	Better
TCGA.HT.7690.01A.11R.2256.07	TCGA-LGG	Primary	0.0985647	0	Mut	G3	29	PN	non-codel	Methylated	24.68343707	1.13449533	0.01434873	2	Poor	1	Better
TCGA.HT.7691.01A.11R.2256.07	TCGA-LGG	Primary	0.0985647	0	WT	G2	31	NA	non-codel	UnMethylated	10.228857	0.2206236	0	1	Poor	2	Poor
TCGA.HT.7692.01A.12R.2256.07	TCGA-LGG	Primary	2.956941	0	Mut	G2	43	PN	codel	Methylated	55.0624659	0.2808251	0.177392	3	Better	1	Better
TCGA.HT.7693.01A.11R.2256.07	TCGA-LGG	Primary	17.5116617	0	Mut	G2	51	NA	non-codel	Methylated	30.0702182	0.4094713	0	3	Better	1	Better
TCGA.HT.7694.01A.11R.2256.07	TCGA-LGG	Primary	6.899529	0	Mut	G3	60	NE	codel	Methylated	19.1733521	0.23174122	0.04407338	3	Better	1	Better
TCGA.HT.7695.01A.11R.2256.07	TCGA-LGG	Primary	14.5218658	0	Mut	G2	29	NE	codel	Methylated	41.2141811	0.8055229	0.1413457	3	Better	1	Better
TCGA.HT.7854.01A.11R.2256.07	TCGA-LGG	Primary	39.4587349	0	WT	G2	62	NE	non-codel	UnMethylated	56.78801255	0.12667948	0.03379188	2	Better	2	Poor
TCGA.HT.7855.01A.11R.2403.07	TCGA-LGG	Primary	19.2201165	0	Mut	G3	39	PN	non-codel	Methylated	39.6327166	0.2265929	0	3	Better	1	Better
TCGA.HT.7856.01A.11R.2403.07	TCGA-LGG	Primary	39.0644761	0	Mut	G3	35	NE	codel	Methylated	21.1179535	0.3078048	0.1695288	3	Better	1	Better
TCGA.HT.7857.01A.11R.2403.07	TCGA-LGG	Primary	0.2299843	0	WT	G3	24	ME	non-codel	UnMethylated	0.4569122	3.8151145	0	1	Poor	2	Poor
TCGA.HT.7858.01A.11R.2403.07	TCGA-LGG	Primary	50.596546	0	Mut	G2	28	PN	non-codel	Methylated	25.627368	1.291986	0	3	Better	1	Better
TCGA.HT.7860.01A.11R.2403.07	TCGA-LGG	Primary	0.4928235	0	WT	G3	60	CL	non-codel	Methylated	31.5834912	1.7247722	0.1812455	1	Poor	2	Poor
TCGA.HT.7873.01B.11R.2403.07	TCGA-LGG	Primary	23.5898182	0	Mut	G2	29	PN	non-codel	Methylated	40.1301053	0.3446838	0	3	Better	1	Better
TCGA.HT.7874.01A.11R.2403.07	TCGA-LGG	Primary	37.126037	0	Mut	G3	41	NE	codel	Methylated	21.20423464	0.3643243	0.03393723	3	Better	1	Better
TCGA.HT.7875.01A.11R.2403.07	TCGA-LGG	Primary	0.328549	0	Mut	G2	56	PN	codel	Methylated	35.3425616	1.7448746	0.2140732	3	Better	1	Better
TCGA.HT.7877.01A.11R.2403.07	TCGA-LGG	Primary	0.1314196	0	Mut	G2	20	NE	codel	Methylated	38.7172991	0.5381671	0.2751502	3	Better	1	Better
TCGA.HT.7879.01A.11R.2403.07	TCGA-LGG	Primary	3.6797488	0	Mut	G3	31	PN	non-codel	Methylated	26.5631079	0.3467024	0	3	Better	1	Better
TCGA.HT.7880.01A.11R.2403.07	TCGA-LGG	Primary	5.3224938	0	Mut	G2	30	NE	non-codel	Methylated	9.670970141	0.319789249	0.005256836	3	Better	1	Better
TCGA.HT.7881.01A.11R.2403.07	TCGA-LGG	Primary	2.9240861	0	Mut	G2	38	NE	codel	Methylated	9.85451979	0.31472209	0.06772163	3	Better	1	Better
TCGA.HT.7882.01A.11R.2403.07	TCGA-LGG	Primary	3.7126037	1	WT	G3	66	ME	non-codel	Methylated	10.6764795	3.39563916	0.06207908	1	Poor	2	Poor
TCGA.HT.7884.01B.11R.2403.07	TCGA-LGG	Primary	11.2692307	0	Mut	G2	44	PN	non-codel	Methylated	35.29445093	0.08475657	0	3	Better	1	Better
TCGA.HT.7902.01A.12R.2403.07	TCGA-LGG	Primary	31.4092844	0	Mut	G2	30	NE	non-codel	Methylated	6.6399345	0.3456704	0	3	Better	1	Better
TCGA.HT.8010.01A.11R.2403.07	TCGA-LGG	Primary	1.642745	0	Mut	G2	64	NE	codel	Methylated	14.80926662	0.81438218	0.01367445	3	Better	1	Better
TCGA.HT.8011.01A.11R.2403.07	TCGA-LGG	Primary	16.2303206	0	WT	G3	55	NA	non-codel	UnMethylated	246.6066233	1.3488745	0.8982582	1	Poor	2	Poor
TCGA.HT.8012.01A.11R.2403.07	TCGA-LGG	Primary	9.3965014	0	Mut	G2	30	PN	codel	Methylated	28.9364541	0.4909334	0.2042126	3	Better	1	Better
TCGA.HT.8013.01A.11R.2403.07	TCGA-LGG	Primary	63.5085217	1	Mut	G2	37	PN	non-codel	Methylated	26.5636075	0.8475204	0	2	Poor	1	Better
TCGA.HT.8015.01B.11R.A28M.07	TCGA-LGG	Primary	0.0985647	0	WT	G2	21	NE	non-codel	UnMethylated	4.2496812	0.2343019	0	2	Better	2	Poor
TCGA.HT.8018.01A.11R.2404.07	TCGA-LGG	Primary	21.4871046	0	Mut	G2	40	NE	non-codel	Methylated	11.94760182	0.74279246	0.01638757	3	Better	1	Better
TCGA.HT.8019.01A.21R.2404.07	TCGA-LGG	Primary	32.9863196	0	WT	G3	34	NE	non-codel	UnMethylated	4.67813505	0.42785467	0.04017399	2	Better	1	Better
TCGA.HT.8104.01A.11R.2404.07	TCGA-LGG	Primary	12.2220228	0	WT	G3	51	CL	non-codel	UnMethylated	1099.606918	0.5008311	0.3845109	1	Poor	2	Poor
TCGA.HT.8105.01A.11R.2404.07	TCGA-LGG	Primary	6.242431	0	Mut	G3	54	PN	codel	Methylated	29.7968044	0.3914146	0.2652733	3	Better	1	Better
TCGA.HT.8107.01A.13R.2404.07	TCGA-LGG	Primary	0.4599686	0	WT	G2	62	NE	non-codel	Methylated	10.62443189	0.44339196	0.03285424	2	Better	1	Better
TCGA.HT.8108.01A.11R.2404.07	TCGA-LGG	Primary	2.4969724	0	Mut	G2	26	PN	non-codel	Methylated	41.7151078	0.9694691	0	3	Better	1	Better
TCGA.HT.8109.01A.11R.2404.07	TCGA-LGG	Primary	3.942588	0	Mut	G3	64	NE	codel	Methylated	38.1430931	0.3514651	0.1002643	3	Better	1	Better
TCGA.HT.8110.01A.11R.2404.07	TCGA-LGG	Primary	4.6982507	0	WT	G3	57	ME	non-codel	Methylated	129.6330568	1.9831891	0.1443521	1	Poor	2	Poor
TCGA.HT.8111.01A.11R.2404.07	TCGA-LGG	Primary	0.2299843	0	Mut	G3	32	PN	non-codel	Methylated	14.0817735	0.4575458	0	3	Better	1	Better
TCGA.HT.8113.01A.11R.2404.07	TCGA-LGG	Primary	29.56941	0	Mut	G2	49	NE	non-codel	Methylated	12.6109246	0.44100424	0.09837591	3	Better	1	Better
TCGA.HT.8114.01A.11R.2404.07	TCGA-LGG	Primary	3.8768782	0	Mut	G3	36	NA	non-codel	Methylated	55.46278994	0.89783442	0.00366664	3	Better	1	Better
TCGA.HT.8558.01A.21R.2404.07	TCGA-LGG	Primary	1.7084548	0	WT	G2	29	NE	non-codel	UnMethylated	2.9575111	0.63870441	0.05796265	2	Better	1	Better
TCGA.HT.8563.01A.11R.2404.07	TCGA-LGG	Primary	16.0331912	0	Mut	G3	30	ME	non-codel	UnMethylated	8.68730519	1.78918229	0.01044762	2	Poor	1	Better
TCGA.HT.8564.01A.11R.2404.07	TCGA-LGG	Primary	15.7046422	0	WT	G3	47	NE	non-codel	UnMethylated	77.06676132	1.30073786	0.02079948	2	Better	1	Better
TCGA.HT.A4DS.01A.11R.A26U.07	TCGA-LGG	Primary	0.2299843	0	WT	G3	55	CL	non-codel	UnMethylated	15.99842129	0.01781107	0.67592594	1	Poor	2	Poor
TCGA.HT.A4DV.01A.11R.A26U.07	TCGA-LGG	Primary	10.4807131	0	Mut	G3	51	NE	codel	Methylated	8.45093123	0.12977825	0.05077377	3	Better	1	Better
TCGA.HT.A5R5.01A.11R.A28M.07	TCGA-LGG	Primary	0.1314196	0	Mut	G2	33	NE	non-codel	Methylated	14.00690032	0.1717705	0.01493391	3	Better	1	Better
TCGA.HT.A5R7.01A.11R.A28M.07	TCGA-LGG	Primary	13.9961874	0	Mut	G3	33	NE	non-codel	Methylated	10.95556686	0.133313272	0.008412386	3	Better	1	Better
TCGA.HT.A5R9.01A.11R.A28M.07	TCGA-LGG	Primary	0.0657098	0	Mut	G3	48	PN	codel	Methylated	45.6021505	0.5280895	1.2803815	3	Better	1	Better
TCGA.HT.A5RA.01A.11R.A28M.07	TCGA-LGG	Primary	14.6861403	0	WT	G3	65	CL	non-codel	UnMethylated	266.2574654	2.4471717	0.3303769	1	Poor	2	Poor
TCGA.HT.A5RB.01A.11R.A28M.07	TCGA-LGG	Primary	0.0985647	0	Mut	G2	24	PN	non-codel	Methylated	40.9949196	0.5210728	0	3	Better	1	Better
TCGA.HT.A5RC.01A.11R.A28M.07	TCGA-LGG	Primary	5.3224938	1	WT	G3	70	CL	non-codel	UnMethylated	584.2242197	0.4101844	4.9559505	1	Poor	2	Poor
TCGA.HT.A614.01A.11R.A29R.07	TCGA-LGG	Primary	2.6941018	0	Mut	G2	47	PN	non-codel	Methylated	15.0934562	0.1757879	0	3	Better	1	Better
TCGA.HT.A615.01A.11R.A29R.07	TCGA-LGG	Primary	13.0105404	0	Mut	G2	38	PN	codel	Methylated	30.5257257	0.3257278	0.127436	3	Better	1	Better
TCGA.HT.A616.01A.11R.A29R.07	TCGA-LGG	Primary	1.8070195	0	Mut	G2	36	NE	non-codel	Methylated	13.44846575	0.21404689	0.01610434	3	Better	1	Better
TCGA.HT.A617.01A.11R.A29R.07	TCGA-LGG	Primary	16.1317559	0	WT	G2	47	CL	non-codel	UnMethylated	53.09388922	0.449124747	0.006556464	1	Poor	2	Poor
TCGA.HT.A618.01A.11R.A29R.07	TCGA-LGG	Primary	5.3224938	0	Mut	G3	37	NA	non-codel	Methylated	17.1715022	0.2643974	0	3	Better	1	Better
TCGA.HT.A619.01A.11R.A29R.07	TCGA-LGG	Primary	14.2590266	0	Mut	G3	51	PN	codel	Methylated	31.5181297	1.0424769	0.5340935	3	Better	2	Poor
TCGA.HT.A61A.01A.11R.A29R.07	TCGA-LGG	Primary	6.3738506	0	Mut	G2	20	NA	non-codel	Methylated	9.2830958	0.2515278	0.060425	3	Better	1	Better
TCGA.HT.A61B.01A.11R.A29R.07	TCGA-LGG	Primary	NA	NA	Mut	NA	NA	NA	non-codel	Methylated	6.2986148	0.419147	0.6483123	2	Poor	1	Better
TCGA.HT.A61C.01A.11R.A29R.07	TCGA-LGG	Primary	3.3840547	0	WT	G3	66	NA	non-codel	UnMethylated	1.1989454	0.9583497	1.2286488	1	Poor	2	Poor
TCGA.HT.A74H.01A.11R.A32Q.07	TCGA-LGG	Primary	2.4312626	0	WT	G3	62	NE	non-codel	UnMethylated	8.52470842	0.48049975	0.03686044	2	Better	2	Poor
TCGA.HT.A74J.01A.12R.A32Q.07	TCGA-LGG	Primary	10.513568	0	Mut	G2	33	PN	non-codel	UnMethylated	36.0129971	0.5388417	0.2432465	3	Better	1	Better
TCGA.HT.A74K.01A.11R.A32Q.07	TCGA-LGG	Primary	NA	NA	Mut	NA	NA	PN	codel	Methylated	4.97761152	0.07913213	0.20066177	3	Better	2	Poor
TCGA.HT.A74L.01A.11R.A32Q.07	TCGA-LGG	Primary	NA	NA	Mut	NA	NA	PN	codel	Methylated	124.8949747	0.3420827	0.3030219	3	Better	1	Better
TCGA.HT.A74O.01A.11R.A32Q.07	TCGA-LGG	Primary	0.0985647	0	Mut	G3	34	NA	non-codel	Methylated	7.8928883	0.1201958	0	2	Poor	1	Better
TCGA.HW.7486.01A.11R.2027.07	TCGA-LGG	Primary	29.897959	0	Mut	G2	37	PN	codel	Methylated	44.16897438	0.10217225	0.07873537	3	Better	1	Better
TCGA.HW.7487.01A.11R.2027.07	TCGA-LGG	Primary	13.4376541	0	Mut	G2	39	NE	codel	Methylated	28.9464909	0.5136986	0.1256105	3	Better	1	Better
TCGA.HW.7489.01A.11R.2027.07	TCGA-LGG	Primary	8.3122897	0	Mut	G2	38	NE	non-codel	Methylated	20.16278445	0.23637607	0.01733973	3	Better	1	Better
TCGA.HW.7490.01A.11R.2027.07	TCGA-LGG	Primary	19.2201165	0	Mut	G2	41	NA	non-codel	Methylated	16.8401728	0.2160582	0	3	Better	1	Better
TCGA.HW.7491.01A.11R.2027.07	TCGA-LGG	Primary	40.1486878	0	Mut	G2	35	PN	codel	UnMethylated	72.8774831	1.0427753	0.1810518	3	Better	1	Better
TCGA.HW.7495.01A.11R.2027.07	TCGA-LGG	Primary	4.3039919	0	Mut	G2	45	NE	codel	Methylated	22.3323912	0.2908329	0.1197726	3	Better	1	Better
TCGA.HW.8319.01A.11R.2404.07	TCGA-LGG	Primary	21.684234	0	Mut	G3	34	PN	non-codel	UnMethylated	61.994033	0.551217	0	3	Better	1	Better
TCGA.HW.8320.01A.11R.2404.07	TCGA-LGG	Primary	21.5856693	0	Mut	G3	36	PN	non-codel	Methylated	39.4793156	0.3749736	0	3	Better	1	Better
TCGA.HW.8321.01A.11R.2404.07	TCGA-LGG	Primary	19.5815204	0	Mut	G3	31	PN	non-codel	Methylated	37.82915138	1.06810301	0.01093924	3	Better	1	Better
TCGA.HW.8322.01A.11R.2404.07	TCGA-LGG	Primary	17.8073558	0	Mut	G2	39	PN	codel	Methylated	40.2329144	1.7958798	0.5979665	3	Better	1	Better
TCGA.HW.A5KJ.01A.12R.A27Q.07	TCGA-LGG	Primary	10.5464229	0	Mut	G3	68	PN	codel	Methylated	20.21006861	0.06287756	0.20294911	3	Better	1	Better
TCGA.HW.A5KK.01A.11R.A27Q.07	TCGA-LGG	Primary	12.7477012	1	WT	G3	64	CL	non-codel	Methylated	74.8128901	0.4545516	0.17077	1	Poor	2	Poor
TCGA.HW.A5KL.01A.11R.A27Q.07	TCGA-LGG	Primary	20.7971517	0	Mut	G2	42	PN	non-codel	Methylated	34.2846495	0.2180577	0	3	Better	1	Better
TCGA.HW.A5KM.01A.11R.A27Q.07	TCGA-LGG	Primary	20.698587	0	Mut	G2	35	ME	non-codel	Methylated	18.936148	1.246135	0	2	Poor	1	Better
TCGA.IK.7675.01A.11R.2090.07	TCGA-LGG	Primary	18.9901322	1	Mut	G2	43	PN	non-codel	Methylated	28.410489	1.027662	0	3	Better	1	Better
TCGA.IK.8125.01A.11R.2256.07	TCGA-LGG	Primary	42.7442249	0	Mut	G3	62	NE	codel	Methylated	35.3040441	0.9289642	0.2508426	3	Better	1	Better
TCGA.KT.A74X.01A.11R.A32Q.07	TCGA-LGG	Primary	5.2239291	0	Mut	G3	26	PN	codel	Methylated	16.8775512	0.6392954	0.1296891	3	Better	1	Better
TCGA.KT.A7W1.01A.11R.A34F.07	TCGA-LGG	Primary	4.7311056	0	WT	G3	45	CL	non-codel	Methylated	389.9935909	0.8714861	1.8676925	1	Poor	1	Better
TCGA.P5.A5ET.01A.11R.A27Q.07	TCGA-LGG	Primary	0	0	Mut	G2	27	PN	codel	Methylated	33.7906768	0.2837421	0.494863	3	Better	1	Better
TCGA.P5.A5EU.01A.11R.A27Q.07	TCGA-LGG	Primary	0	0	Mut	G3	35	NA	non-codel	UnMethylated	54.926312	1.478261	0	2	Poor	1	Better
TCGA.P5.A5EV.01A.11R.A27Q.07	TCGA-LGG	Primary	0.2299843	0	Mut	G2	39	PN	non-codel	Methylated	31.1622654	0.2530469	0	3	Better	1	Better
TCGA.P5.A5EW.01A.11R.A27Q.07	TCGA-LGG	Primary	6.7023996	0	Mut	G2	20	PN	non-codel	Methylated	43.2834085	0.2110695	0	3	Better	1	Better
TCGA.P5.A5EX.01A.12R.A28M.07	TCGA-LGG	Primary	1.642745	0	Mut	G3	41	ME	codel	Methylated	13.76509383	0.9235799	0.08574089	2	Poor	1	Better
TCGA.P5.A5EY.01A.11R.A27Q.07	TCGA-LGG	Primary	2.3655528	0	WT	G2	21	NE	non-codel	UnMethylated	7.9606189	0.2439948	0	2	Better	2	Poor
TCGA.P5.A5EZ.01A.11R.A27Q.07	TCGA-LGG	Primary	2.299843	0	Mut	G3	39	PN	non-codel	Methylated	8.3876005	0.9239518	0	3	Better	1	Better
TCGA.P5.A5F0.01A.11R.A28M.07	TCGA-LGG	Primary	4.1068625	0	Mut	G2	33	NE	codel	Methylated	47.0245951	0.571018	0.2022933	3	Better	1	Better
TCGA.P5.A5F1.01A.11R.A28M.07	TCGA-LGG	Primary	5.8810271	0	Mut	G2	30	NA	non-codel	UnMethylated	9.67019736	0.204727968	0.006565304	3	Better	1	Better
TCGA.P5.A5F2.01A.11R.A28M.07	TCGA-LGG	Primary	7.6223368	0	Mut	G2	36	NE	non-codel	Methylated	39.3238842	0.5511459	0	3	Better	1	Better
TCGA.P5.A5F4.01A.11R.A28M.07	TCGA-LGG	Primary	0.7556627	0	Mut	G3	35	NE	non-codel	Methylated	27.5945798	0.2408989	0	3	Better	1	Better
TCGA.P5.A5F6.01A.11R.A28M.07	TCGA-LGG	Primary	1.2813411	0	WT	G2	26	ME	non-codel	UnMethylated	4.6460904	0.4898723	0	1	Poor	1	Better
TCGA.P5.A72U.01A.31R.A32Q.07	TCGA-LGG	Primary	0.1642745	0	WT	G3	71	CL	non-codel	Methylated	16.00388076	0.666937685	0.006395324	1	Poor	2	Poor
TCGA.P5.A72W.01A.11R.A32Q.07	TCGA-LGG	Primary	0.2956941	0	Mut	G3	35	PN	non-codel	UnMethylated	14.41964071	0.08265094	0	3	Better	1	Better
TCGA.P5.A72X.01A.11R.A32Q.07	TCGA-LGG	Primary	0.2628392	0	Mut	G3	21	NA	non-codel	Methylated	15.6469492	0.2154906	0	3	Better	1	Better
TCGA.P5.A72Z.01A.11R.A32Q.07	TCGA-LGG	Primary	0.2628392	0	Mut	G3	64	PN	codel	Methylated	7.5582913	0.8095119	0.4893598	3	Better	1	Better
TCGA.P5.A730.01A.11R.A32Q.07	TCGA-LGG	Primary	0.1971294	0	Mut	G3	22	NA	codel	Methylated	19.8272368	0.2619216	0.2092756	3	Better	2	Poor
TCGA.P5.A731.01A.11R.A32Q.07	TCGA-LGG	Primary	0.1971294	0	Mut	G2	59	NE	non-codel	Methylated	13.3042214	0.76954762	0.09947373	3	Better	1	Better
TCGA.P5.A733.01A.11R.A32Q.07	TCGA-LGG	Primary	0.2299843	0	Mut	G2	52	NA	non-codel	Methylated	15.47585105	0.05052992	0	3	Better	1	Better
TCGA.P5.A735.01A.11R.A32Q.07	TCGA-LGG	Primary	NA	NA	Mut	NA	NA	PN	non-codel	Methylated	30.81703182	0.01680896	0	3	Better	1	Better
TCGA.P5.A736.01A.11R.A32Q.07	TCGA-LGG	Primary	NA	NA	Mut	NA	NA	NA	non-codel	Methylated	7.040465	0.198401	0	3	Better	1	Better
TCGA.P5.A737.01A.11R.A32Q.07	TCGA-LGG	Primary	NA	NA	Mut	NA	NA	PN	codel	Methylated	49.4786094	0.1326165	0.3128311	3	Better	1	Better
TCGA.P5.A77W.01A.11R.A32Q.07	TCGA-LGG	Primary	NA	NA	Mut	NA	NA	PN	codel	Methylated	5.5053202	0.7311326	0.7631622	3	Better	1	Better
TCGA.P5.A77X.01A.11R.A32Q.07	TCGA-LGG	Primary	NA	NA	Mut	NA	NA	NE	codel	Methylated	31.18498451	0.38489188	0.04261786	3	Better	1	Better
TCGA.P5.A780.01A.12R.A32Q.07	TCGA-LGG	Primary	NA	NA	Mut	NA	NA	PN	non-codel	Methylated	14.9283764	0.9593532	0	3	Better	1	Better
TCGA.P5.A781.01A.11R.A32Q.07	TCGA-LGG	Primary	NA	NA	Mut	NA	NA	NE	codel	Methylated	29.7874462	0.1936553	0.1063364	3	Better	1	Better
TCGA.QH.A65R.01A.21R.A31N.07	TCGA-LGG	Primary	5.7496075	0	Mut	G3	38	PN	codel	Methylated	25.6158522	0.1447055	0.1306473	3	Better	1	Better
TCGA.QH.A65S.01A.11R.A29R.07	TCGA-LGG	Primary	2.5298273	0	Mut	G2	32	PN	non-codel	Methylated	23.37539913	0.06221321	0	3	Better	1	Better
TCGA.QH.A65V.01A.11R.A29R.07	TCGA-LGG	Primary	4.8296703	0	Mut	G2	43	NE	codel	Methylated	5.26956135	0.27322331	0.08017085	3	Better	1	Better
TCGA.QH.A65X.01A.11R.A32Q.07	TCGA-LGG	Primary	7.7866113	0	Mut	G3	28	NA	codel	Methylated	10.7887917	0.1690706	0.2480486	3	Better	1	Better
TCGA.QH.A65Z.01A.11R.A29R.07	TCGA-LGG	Primary	4.1068625	0	Mut	G2	54	PN	codel	Methylated	15.8335946	0.052835	0.09597199	3	Better	1	Better
TCGA.QH.A6CS.01A.11R.A31N.07	TCGA-LGG	Primary	4.1725723	0	WT	G3	41	NA	non-codel	UnMethylated	60.5493831	0.1027354	0	2	Better	2	Poor
TCGA.QH.A6CU.01A.11R.A31N.07	TCGA-LGG	Primary	-0.0328549	0	Mut	G3	52	NA	codel	Methylated	5.40334949	0.14773291	0.04816522	3	Better	1	Better
TCGA.QH.A6CV.01A.11R.A31N.07	TCGA-LGG	Primary	2.956941	0	WT	G3	51	CL	non-codel	UnMethylated	728.9540461	0.7762562	0.4016302	1	Poor	2	Poor
TCGA.QH.A6CW.01A.11R.A32Q.07	TCGA-LGG	Primary	-0.0328549	0	Mut	G3	43	NA	non-codel	Methylated	45.6950619	0.1890966	0	3	Better	1	Better
TCGA.QH.A6CX.01A.11R.A32Q.07	TCGA-LGG	Primary	-0.0328549	0	WT	G2	66	CL	non-codel	UnMethylated	141.5565941	0.04039628	0.07183832	1	Poor	2	Poor
TCGA.QH.A6CY.01A.11R.A32Q.07	TCGA-LGG	Primary	2.2012783	0	Mut	G3	38	NE	codel	Methylated	12.49574632	0.27017301	0.06020948	3	Better	1	Better
TCGA.QH.A6CZ.01A.11R.A32Q.07	TCGA-LGG	Primary	3.1540704	0	Mut	G2	38	PN	codel	Methylated	46.8453265	0.7992482	0.1196914	3	Better	1	Better
TCGA.QH.A6X3.01A.21R.A32Q.07	TCGA-LGG	Primary	0.5913882	0	Mut	G2	27	PN	non-codel	Methylated	42.414937	1.156988	0	3	Better	1	Better
TCGA.QH.A6X4.01A.51R.A32Q.07	TCGA-LGG	Primary	6.3081408	0	Mut	G3	47	PN	codel	Methylated	40.5750894	0.6677079	0.6690051	3	Better	1	Better
TCGA.QH.A6X5.01A.12R.A32Q.07	TCGA-LGG	Primary	3.9097331	0	Mut	G2	58	PN	codel	Methylated	9.67726019	0.17243109	0.04130268	3	Better	1	Better
TCGA.QH.A6X8.01A.12R.A32Q.07	TCGA-LGG	Primary	4.7311056	0	Mut	G3	56	PN	codel	Methylated	20.96533993	0.05473998	0.1196787	3	Better	1	Better
TCGA.QH.A6X9.01A.12R.A32Q.07	TCGA-LGG	Primary	1.9055842	0	Mut	G2	73	PN	non-codel	Methylated	49.626967	0.125141	0	3	Better	1	Better
TCGA.QH.A6XA.01A.12R.A32Q.07	TCGA-LGG	Primary	0.2299843	0	Mut	G2	23	PN	non-codel	Methylated	21.8587051	0.1911364	0.027696	3	Better	1	Better
TCGA.QH.A6XC.01A.12R.A32Q.07	TCGA-LGG	Primary	5.0267997	0	WT	G3	48	CL	non-codel	Methylated	131.9924617	0.1927002	0.2857564	2	Better	1	Better
TCGA.QH.A86X.01A.11R.A36H.07	TCGA-LGG	Primary	3.4826194	0	Mut	G2	33	NA	codel	Methylated	35.2733501	1.2032013	0.1467986	3	Better	1	Better
TCGA.QH.A870.01A.11R.A36H.07	TCGA-LGG	Primary	0.0657098	0	Mut	G3	38	NA	non-codel	Methylated	18.7631547	0.6867807	0	3	Better	1	Better
TCGA.R8.A6MK.01A.11R.A32Q.07	TCGA-LGG	Primary	88.7739398	0	Mut	G2	40	NA	codel	Methylated	22.5075771	0.1585016	0.4526827	3	Better	1	Better
TCGA.R8.A6ML.01A.11R.A32Q.07	TCGA-LGG	Primary	93.965014	0	Mut	G3	52	PN	codel	Methylated	30.6280339	0.357922	0.0897638	3	Better	1	Better
TCGA.R8.A6MO.01A.11R.A33Z.07	TCGA-LGG	Primary	32.6249157	0	Mut	G2	53	PN	codel	Methylated	23.6480922	0.1263791	0.1188556	3	Better	1	Better
TCGA.R8.A6YH.01A.21R.A32Q.07	TCGA-LGG	Primary	NA	NA	Mut	NA	NA	PN	non-codel	UnMethylated	38.0519371	0.2657634	0	3	Better	1	Better
TCGA.R8.A73M.01A.11R.A32Q.07	TCGA-LGG	Primary	59.3359494	0	Mut	G2	48	PN	codel	Methylated	8.96238991	0.05061577	0.20509887	3	Better	1	Better
TCGA.RY.A83X.01A.11R.A36H.07	TCGA-LGG	Primary	NA	NA	Mut	NA	NA	NA	codel	Methylated	15.403941	0.1212129	0.36479	3	Better	1	Better
TCGA.RY.A83Y.01A.11R.A36H.07	TCGA-LGG	Primary	NA	NA	Mut	NA	NA	NA	codel	Methylated	18.17145052	0.07476592	0.24863376	3	Better	1	Better
TCGA.RY.A83Z.01A.11R.A36H.07	TCGA-LGG	Primary	NA	NA	Mut	NA	NA	NA	non-codel	Methylated	4.3835699	0.2002846	0.00576164	3	Better	1	Better
TCGA.RY.A840.01A.11R.A36H.07	TCGA-LGG	Primary	NA	NA	Mut	NA	NA	NA	codel	Methylated	33.5458647	0.1596311	0.1764983	3	Better	1	Better
TCGA.RY.A843.01A.11R.A36H.07	TCGA-LGG	Primary	NA	NA	Mut	NA	NA	NA	non-codel	Methylated	31.5593796	0.1056172	0.1565194	3	Better	1	Better
TCGA.RY.A845.01A.11R.A36H.07	TCGA-LGG	Primary	NA	NA	Mut	NA	NA	NA	non-codel	Methylated	30.20951337	0.443782596	0.006430489	3	Better	1	Better
TCGA.RY.A847.01A.11R.A36H.07	TCGA-LGG	Primary	NA	NA	Mut	NA	NA	NA	codel	Methylated	33.758713	0.393852	0.113539	3	Better	1	Better
TCGA.S9.A6TS.01A.12R.A33Z.07	TCGA-LGG	Primary	62.1286159	1	Mut	G3	48	NE	non-codel	Methylated	11.1321614	0.2060024	0	3	Better	1	Better
TCGA.S9.A6TU.01A.12R.A32Q.07	TCGA-LGG	Primary	69.0281449	0	Mut	G2	38	PN	non-codel	Methylated	24.21913069	0.05878041	0	3	Better	1	Better
TCGA.S9.A6TV.01A.12R.A34R.07	TCGA-LGG	Primary	18.7601479	0	Mut	G3	50	ME	non-codel	Methylated	7.59708421	0.70078319	0.00864892	2	Poor	2	Poor
TCGA.S9.A6TW.01A.12R.A32Q.07	TCGA-LGG	Primary	28.255214	0	Mut	G3	40	NA	codel	Methylated	19.1629434	0.3957326	0.1225693	3	Better	2	Poor
TCGA.S9.A6TX.01A.21R.A32Q.07	TCGA-LGG	Primary	28.1237944	0	Mut	G3	46	PN	codel	Methylated	32.1128444	0.3869224	0.3814713	3	Better	1	Better
TCGA.S9.A6TY.01A.12R.A32Q.07	TCGA-LGG	Primary	22.4727516	0	Mut	G2	50	PN	codel	Methylated	46.54223253	0.09773619	0.62136424	3	Better	1	Better
TCGA.S9.A6TZ.01A.21R.A32Q.07	TCGA-LGG	Primary	21.6185242	0	Mut	G2	39	PN	non-codel	Methylated	87.2616931	0.3172964	0.1920111	3	Better	1	Better
TCGA.S9.A6U0.01A.12R.A32Q.07	TCGA-LGG	Primary	16.3617402	0	WT	G3	46	ME	non-codel	Methylated	393.1887108	2.6558119	0.2032563	1	Poor	2	Poor
TCGA.S9.A6U1.01A.21R.A33Z.07	TCGA-LGG	Primary	11.3020856	0	Mut	G3	22	PN	non-codel	Methylated	44.30253314	0.1387942	0.01357528	3	Better	1	Better
TCGA.S9.A6U2.01A.21R.A33Z.07	TCGA-LGG	Primary	15.6060775	0	Mut	G2	48	PN	codel	Methylated	35.84211531	1.07971673	0.05708416	3	Better	1	Better
TCGA.S9.A6U5.01A.12R.A33Z.07	TCGA-LGG	Primary	20.041489	0	Mut	G2	33	PN	codel	Methylated	6.96706502	0.67391787	0.08584283	3	Better	1	Better
TCGA.S9.A6U6.01A.12R.A33Z.07	TCGA-LGG	Primary	9.85647	0	Mut	G3	28	NE	non-codel	Methylated	50.13525496	0.117238294	0.006552529	3	Better	1	Better
TCGA.S9.A6U8.01A.21R.A33Z.07	TCGA-LGG	Primary	94.5564022	0	Mut	G2	24	PN	non-codel	Methylated	23.4707742	0.1019544	0	3	Better	1	Better
TCGA.S9.A6U9.01A.11R.A32Q.07	TCGA-LGG	Primary	83.6485754	0	Mut	G3	36	NA	non-codel	Methylated	16.20641785	0.083884613	0.006563716	3	Better	1	Better
TCGA.S9.A6UA.01A.12R.A33Z.07	TCGA-LGG	Primary	5.8481722	1	WT	G3	66	ME	non-codel	Methylated	0.64124197	2.69445974	0.00501984	1	Poor	2	Poor
TCGA.S9.A6UB.01A.21R.A33Z.07	TCGA-LGG	Primary	103.6900644	0	Mut	G2	52	PN	codel	Methylated	47.79661276	0.06993278	0.17480089	3	Better	1	Better
TCGA.S9.A6WD.01A.12R.A33Z.07	TCGA-LGG	Primary	62.3257453	0	Mut	G3	58	PN	codel	Methylated	30.06007269	0.0598569	0.09860253	3	Better	1	Better
TCGA.S9.A6WE.01A.12R.A33Z.07	TCGA-LGG	Primary	72.5436192	0	Mut	G2	34	PN	codel	Methylated	11.92090765	0.4732601	0.06360315	3	Better	1	Better
TCGA.S9.A6WG.01A.11R.A33Z.07	TCGA-LGG	Primary	70.5066154	0	Mut	G3	31	ME	non-codel	Methylated	10.234399	0.499999	0	3	Better	1	Better
TCGA.S9.A6WH.01A.12R.A33Z.07	TCGA-LGG	Primary	22.8998653	0	Mut	G2	73	PN	codel	Methylated	30.3586445	0.2658607	0.1929291	3	Better	1	Better
TCGA.S9.A6WI.01A.21R.A33Z.07	TCGA-LGG	Primary	70.6051801	0	Mut	G2	56	NE	non-codel	Methylated	7.89784151	0.17991686	0.03405955	3	Better	1	Better
TCGA.S9.A6WL.01A.21R.A33Z.07	TCGA-LGG	Primary	10.8749719	0	Mut	G3	52	NE	codel	Methylated	27.369087	0.5442379	0.2723457	3	Better	1	Better
TCGA.S9.A6WM.01A.12R.A33Z.07	TCGA-LGG	Primary	9.2979367	0	WT	G3	59	CL	non-codel	UnMethylated	1082.944468	0.5014985	0.304454	1	Poor	1	Better
TCGA.S9.A6WN.01A.12R.A33Z.07	TCGA-LGG	Primary	9.0350975	0	Mut	G3	38	ME	codel	Methylated	4.8768001	1.84753824	0.02065204	2	Poor	2	Poor
TCGA.S9.A6WO.01A.21R.A34F.07	TCGA-LGG	Primary	7.5894819	0	Mut	G2	29	PN	non-codel	Methylated	30.8867544	0.3402652	0	3	Better	1	Better
TCGA.S9.A6WP.01A.12R.A34F.07	TCGA-LGG	Primary	6.1438663	0	Mut	G3	42	PN	codel	Methylated	32.8648994	0.6091953	0.0226989	3	Better	1	Better
TCGA.S9.A6WQ.01A.12R.A34F.07	TCGA-LGG	Primary	3.3840547	0	Mut	G2	57	PN	non-codel	Methylated	25.80903496	0.08872306	0.00598475	3	Better	1	Better
TCGA.S9.A7IQ.01A.21R.A34F.07	TCGA-LGG	Primary	14.2590266	0	Mut	G2	45	NE	codel	Methylated	8.2930417	0.5021475	0.0736716	3	Better	1	Better
TCGA.S9.A7IS.01A.11R.A34F.07	TCGA-LGG	Primary	7.9180309	1	Mut	G3	33	PN	non-codel	Methylated	1.3303485	0.7598036	0.3500363	1	Poor	2	Poor
TCGA.S9.A7IX.01A.12R.A34F.07	TCGA-LGG	Primary	19.6143753	0	WT	G3	57	CL	non-codel	UnMethylated	161.8515692	0.79467579	0.02756249	1	Poor	2	Poor
TCGA.S9.A7IY.01A.11R.A34F.07	TCGA-LGG	Primary	12.5834267	0	Mut	G3	39	NA	codel	Methylated	17.8492106	0.2253094	0.0979432	3	Better	1	Better
TCGA.S9.A7IZ.01A.11R.A34F.07	TCGA-LGG	Primary	4.2054272	0	Mut	G3	48	NE	non-codel	Methylated	14.2031886	0.7142156	0	3	Better	1	Better
TCGA.S9.A7J0.01A.11R.A34F.07	TCGA-LGG	Primary	9.3636465	0	Mut	G3	30	PN	non-codel	Methylated	10.6208768	0.6315913	0	1	Poor	3	Poor
TCGA.S9.A7J1.01A.21R.A34R.07	TCGA-LGG	Primary	8.1808701	0	Mut	G2	43	PN	codel	Methylated	25.1441527	0.9092335	0.1207207	3	Better	1	Better
TCGA.S9.A7J2.01A.11R.A34F.07	TCGA-LGG	Primary	2.0370038	0	Mut	G3	25	PN	codel	Methylated	48.7113348	1.4741895	0.5739545	3	Better	1	Better
TCGA.S9.A7J3.01A.21R.A34R.07	TCGA-LGG	Primary	8.1151603	0	Mut	G3	52	PN	codel	Methylated	26.52994138	0.21774445	0.05645068	3	Better	1	Better
TCGA.S9.A7QW.01A.11R.A34F.07	TCGA-LGG	Primary	3.5811841	0	Mut	G3	54	PN	non-codel	Methylated	27.7531098	0.6433579	0	3	Better	1	Better
TCGA.S9.A7QX.01A.11R.A34F.07	TCGA-LGG	Primary	4.0411527	0	Mut	G3	36	PN	non-codel	Methylated	20.6926054	0.2848019	0	3	Better	1	Better
TCGA.S9.A7QY.01A.11R.A34F.07	TCGA-LGG	Primary	18.2016146	0	Mut	G2	35	PN	codel	Methylated	31.49082067	0.09022959	0.24439123	3	Better	1	Better
TCGA.S9.A7QZ.01A.12R.A34R.07	TCGA-LGG	Primary	13.0105404	0	Mut	G2	41	PN	codel	Methylated	34.4125515	0.295497	0.2614959	3	Better	1	Better
TCGA.S9.A7R1.01A.12R.A34R.07	TCGA-LGG	Primary	164.2745	0	Mut	G2	35	NE	codel	Methylated	58.4153918	0.4576003	0.1029814	3	Better	1	Better
TCGA.S9.A7R2.01A.21R.A34R.07	TCGA-LGG	Primary	10.3821484	1	WT	G3	69	NA	non-codel	UnMethylated	14.6388158	0.7869245	0.1419799	2	Better	2	Poor
TCGA.S9.A7R3.01A.11R.A34R.07	TCGA-LGG	Primary	87.0326301	0	Mut	G2	28	NA	non-codel	Methylated	26.47954848	0.190708451	0.007772061	3	Better	1	Better
TCGA.S9.A7R4.01A.12R.A34R.07	TCGA-LGG	Primary	17.413097	0	Mut	G3	46	PN	non-codel	Methylated	27.4164982	0.9541025	0	3	Better	1	Better
TCGA.S9.A7R7.01A.11R.A34R.07	TCGA-LGG	Primary	83.7471401	0	Mut	G2	27	ME	non-codel	Methylated	8.889482234	0.839187714	0.008970477	2	Poor	1	Better
TCGA.S9.A7R8.01A.11R.A34R.07	TCGA-LGG	Primary	31.5735589	1	Mut	G3	44	PN	non-codel	Methylated	70.73258455	0.692728418	0.008163237	3	Better	1	Better
TCGA.S9.A89V.01A.11R.A36H.07	TCGA-LGG	Primary	18.6944381	0	WT	G3	70	NA	non-codel	Methylated	27.491831	2.309716	0	2	Better	1	Better
TCGA.S9.A89Z.01A.11R.A36H.07	TCGA-LGG	Primary	4.9939448	0	Mut	G3	40	NA	non-codel	Methylated	8.694793	0.9577743	0	2	Poor	1	Better
TCGA.TM.A7C3.01A.11R.A32Q.07	TCGA-LGG	Primary	49.4137696	0	WT	G3	43	CL	non-codel	Methylated	264.1530986	0.2822673	0.2026931	1	Poor	1	Better
TCGA.TM.A7C4.01A.11R.A32Q.07	TCGA-LGG	Primary	35.9104057	0	Mut	G2	39	NE	non-codel	Methylated	10.11281104	0.28694441	0.01700949	3	Better	1	Better
TCGA.TM.A7C5.01A.11R.A32Q.07	TCGA-LGG	Primary	25.298273	0	Mut	G2	30	PN	codel	Methylated	21.6659316	0.8547907	0.4341967	3	Better	1	Better
TCGA.TM.A7CA.01A.21R.A33Z.07	TCGA-LGG	Primary	22.5713163	0	Mut	G2	44	PN	non-codel	Methylated	35.72870611	0.33020496	0.02549757	3	Better	1	Better
TCGA.TM.A7CF.01A.11R.A32Q.07	TCGA-LGG	Primary	48.3624128	0	Mut	G2	41	NE	non-codel	Methylated	29.18289836	0.594107313	0.008483046	3	Better	1	Better
TCGA.TM.A84B.01A.11R.A36H.07	TCGA-LGG	Primary	11.9920385	0	WT	G3	40	NA	non-codel	UnMethylated	57.7890142	1.2875599	0.2349322	1	Poor	1	Better
TCGA.TM.A84C.01A.11R.A36H.07	TCGA-LGG	Primary	15.0803991	0	WT	G2	32	NA	non-codel	UnMethylated	4.5644811	0.4954703	0	1	Poor	2	Poor
TCGA.TM.A84F.01A.11R.A36H.07	TCGA-LGG	Primary	50.7279656	0	Mut	G3	48	NA	non-codel	Methylated	9.1689509	0.3491728	0.1254568	2	Poor	1	Better
TCGA.TM.A84G.01A.11R.A36H.07	TCGA-LGG	Primary	34.3333705	0	Mut	G3	54	NA	codel	Methylated	29.0138849	0.3659503	0.1033204	3	Better	1	Better
TCGA.TM.A84H.01A.11R.A36H.07	TCGA-LGG	Primary	24.2469162	0	Mut	G3	44	NA	non-codel	Methylated	54.48250645	0.19254164	0.01321561	3	Better	1	Better
TCGA.TM.A84I.01A.11R.A36H.07	TCGA-LGG	Primary	19.3515361	0	Mut	G3	30	NA	non-codel	Methylated	38.64836176	0.445132908	0.006309837	1	Poor	2	Poor
TCGA.TM.A84J.01A.11R.A36H.07	TCGA-LGG	Primary	17.4788068	0	WT	G3	63	NA	non-codel	UnMethylated	1.1047342	2.2114497	0.7843811	1	Poor	1	Better
TCGA.TM.A84L.01A.11R.A36H.07	TCGA-LGG	Primary	40.8057858	1	Mut	G2	31	NA	non-codel	Methylated	19.6652256	0.05015852	0	3	Better	1	Better
TCGA.TM.A84M.01A.11R.A36H.07	TCGA-LGG	Primary	16.4931598	0	Mut	G3	40	NA	codel	Methylated	70.8874144	0.5547258	0.4684058	3	Better	1	Better
TCGA.TM.A84O.01A.11R.A36H.07	TCGA-LGG	Primary	29.897959	0	Mut	G3	61	NA	codel	Methylated	4.84461176	2.16566927	0.09362268	3	Better	1	Better
TCGA.TM.A84Q.01A.11R.A36H.07	TCGA-LGG	Primary	18.8915675	0	Mut	G2	31	NA	non-codel	Methylated	35.5236284	0.3133897	0	3	Better	1	Better
TCGA.TM.A84R.01A.21R.A36H.07	TCGA-LGG	Primary	9.4293563	0	Mut	G2	46	NA	codel	Methylated	11.99391802	0.45524728	0.03805739	3	Better	1	Better
TCGA.TM.A84S.01A.11R.A36H.07	TCGA-LGG	Primary	4.5668311	0	Mut	G3	36	NA	codel	Methylated	31.026746	0.4557484	0.1449631	3	Better	1	Better
TCGA.TM.A84T.01A.11R.A36H.07	TCGA-LGG	Primary	11.9920385	0	Mut	G2	19	NA	non-codel	Methylated	40.5055494	0.4484833	0	3	Better	1	Better
TCGA.TQ.A7RF.01A.11R.A33Z.07	TCGA-LGG	Primary	NA	NA	Mut	NA	NA	NA	non-codel	UnMethylated	27.2387602	0.2188743	0	2	Poor	1	Better
TCGA.TQ.A7RG.01A.11R.A33Z.07	TCGA-LGG	Primary	NA	NA	Mut	NA	NA	PN	codel	Methylated	24.1467583	0.6041425	0.1284574	3	Better	1	Better
TCGA.TQ.A7RH.01A.12R.A34F.07	TCGA-LGG	Primary	NA	NA	Mut	NA	NA	PN	non-codel	Methylated	45.5823456	0.7363139	0	3	Better	1	Better
TCGA.TQ.A7RI.01A.11R.A33Z.07	TCGA-LGG	Primary	NA	NA	Mut	NA	NA	PN	codel	Methylated	51.74545502	0.79835894	0.09714104	3	Better	1	Better
TCGA.TQ.A7RJ.01A.11R.A33Z.07	TCGA-LGG	Primary	NA	NA	Mut	NA	NA	NA	non-codel	Methylated	36.4890925	0.1090163	0	3	Better	1	Better
TCGA.TQ.A7RK.01A.11R.A33Z.07	TCGA-LGG	Primary	NA	NA	Mut	NA	NA	PN	non-codel	Methylated	14.6626325	0.09739316	0.01360843	3	Better	1	Better
TCGA.TQ.A7RM.01A.11R.A33Z.07	TCGA-LGG	Primary	NA	NA	Mut	NA	NA	PN	non-codel	Methylated	23.944053	1.544079	0	1	Poor	3	Poor
TCGA.TQ.A7RN.01A.11R.A33Z.07	TCGA-LGG	Primary	NA	NA	Mut	NA	NA	PN	codel	Methylated	88.6797172	0.6339192	0.2372282	3	Better	1	Better
TCGA.TQ.A7RO.01A.11R.A33Z.07	TCGA-LGG	Primary	NA	NA	Mut	NA	NA	PN	codel	Methylated	31.19465	1.247972	0.297274	3	Better	1	Better
TCGA.TQ.A7RP.01A.21R.A34F.07	TCGA-LGG	Primary	NA	NA	WT	NA	NA	NE	non-codel	Methylated	24.01049003	0.19884395	0.01994735	2	Better	2	Poor
TCGA.TQ.A7RQ.01A.11R.A33Z.07	TCGA-LGG	Primary	NA	NA	Mut	NA	NA	PN	codel	Methylated	62.4755329	0.8849536	0.6123702	3	Better	1	Better
TCGA.TQ.A7RR.01A.21R.A34F.07	TCGA-LGG	Primary	NA	NA	Mut	NA	NA	NE	non-codel	UnMethylated	23.306221	0.1340857	0	3	Better	1	Better
TCGA.TQ.A7RS.01A.12R.A33Z.07	TCGA-LGG	Primary	NA	NA	Mut	NA	NA	PN	codel	Methylated	24.4253216	0.3374381	0.1974094	3	Better	1	Better
TCGA.TQ.A7RV.01A.21R.A34F.07	TCGA-LGG	Primary	NA	NA	Mut	NA	NA	PN	non-codel	Methylated	33.8771923	0.1449958	0	3	Better	1	Better
TCGA.TQ.A7RW.01A.11R.A33Z.07	TCGA-LGG	Primary	NA	NA	Mut	NA	NA	PN	non-codel	Methylated	42.90287297	1.764958409	0.008339531	2	Poor	1	Better
TCGA.TQ.A8XE.01A.11R.A36H.07	TCGA-LGG	Primary	NA	NA	Mut	NA	NA	NA	non-codel	Methylated	37.4999101	0.4813473	0	3	Better	1	Better
TCGA.VM.A8C8.01A.11R.A36H.07	TCGA-LGG	Primary	33.0520294	0	Mut	G2	50	NA	non-codel	UnMethylated	21.5386054	0.09145011	0	3	Better	1	Better
TCGA.VM.A8C9.01A.11R.A36H.07	TCGA-LGG	Primary	30.0622335	0	WT	G2	37	NA	non-codel	UnMethylated	1.277842015	0.102423359	0.005724512	1	Poor	2	Poor
TCGA.VM.A8CA.01A.11R.A36H.07	TCGA-LGG	Primary	13.5033639	0	Mut	G2	54	NA	non-codel	Methylated	6.64517881	0.10272717	0.04019044	3	Better	1	Better
TCGA.VM.A8CB.01A.11R.A36H.07	TCGA-LGG	Primary	0.0985647	0	Mut	G3	33	NA	codel	Methylated	35.3163332	0.1533778	0.9001008	3	Better	2	Poor
TCGA.VM.A8CD.01A.11R.A36H.07	TCGA-LGG	Primary	7.885176	1	WT	G3	58	NA	non-codel	UnMethylated	30.64618301	0.35571718	0.02450157	1	Poor	2	Poor
TCGA.VM.A8CE.01A.11R.A36H.07	TCGA-LGG	Primary	26.7767435	0	Mut	G2	25	NA	codel	Methylated	11.9139524	0.6869458	0.2046374	3	Better	1	Better
TCGA.VM.A8CF.01A.11R.A36H.07	TCGA-LGG	Primary	NA	NA	Mut	NA	NA	NA	non-codel	Methylated	1.5793938	0.2904765	0	3	Better	1	Better
TCGA.VM.A8CH.01A.12R.A36H.07	TCGA-LGG	Primary	10.9406817	0	Mut	G2	24	NA	non-codel	UnMethylated	42.09661	0.659658	0	3	Better	1	Better
TCGA.VV.A829.01A.21R.A36H.07	TCGA-LGG	Primary	27.0395827	0	Mut	G3	44	NA	codel	Methylated	76.00000103	0.6694553	0.08448846	2	Poor	1	Better
TCGA.VV.A86M.01A.11R.A36H.07	TCGA-LGG	Primary	7.0309486	0	Mut	G3	36	NA	non-codel	Methylated	16.19211	0.25075	0	1	Poor	1	Better
TCGA.VW.A7QS.01A.12R.A33Z.07	TCGA-LGG	Primary	23.1955594	0	Mut	G3	35	NA	codel	Methylated	29.8359899	0.2817311	0.2043461	1	Poor	2	Poor
TCGA.VW.A8FI.01A.11R.A36H.07	TCGA-LGG	Primary	8.0494505	1	WT	G3	66	NA	non-codel	UnMethylated	179.5303152	0.1324316	0.9918271	1	Poor	2	Poor
TCGA.W9.A837.01A.11R.A36H.07	TCGA-LGG	Primary	45.0440679	0	Mut	G2	47	NA	codel	Methylated	46.3474366	0.4949239	0.0818161	3	Better	1	Better
TCGA.WH.A86K.01A.11R.A36H.07	TCGA-LGG	Primary	5.256784	0	Mut	G2	65	NA	non-codel	Methylated	17.71382004	0.070994167	0.008169232	3	Better	1	Better
TCGA.WY.A858.01A.11R.A36H.07	TCGA-LGG	Primary	43.9270013	0	Mut	G3	32	NA	non-codel	Methylated	8.7109483	0.1592207	0	3	Better	1	Better
TCGA.WY.A859.01A.12R.A36H.07	TCGA-LGG	Primary	NA	NA	Mut	NA	NA	NA	non-codel	Methylated	11.39424401	0.12339462	0.02194376	3	Better	1	Better
TCGA.WY.A85A.01A.21R.A36H.07	TCGA-LGG	Primary	NA	NA	Mut	NA	NA	NA	non-codel	Methylated	17.9762645	0.3554814	0	3	Better	1	Better
TCGA.WY.A85B.01A.11R.A36H.07	TCGA-LGG	Primary	NA	NA	Mut	NA	NA	NA	non-codel	Methylated	40.5552172	0.3183523	0	3	Better	1	Better
TCGA.WY.A85C.01A.11R.A36H.07	TCGA-LGG	Primary	NA	NA	Mut	NA	NA	NA	non-codel	Methylated	47.2436542	0.1330587	0	3	Better	1	Better
TCGA.WY.A85D.01A.11R.A36H.07	TCGA-LGG	Primary	NA	NA	Mut	NA	NA	NA	non-codel	UnMethylated	12.27176562	0.01485694	0	3	Better	1	Better
TCGA.WY.A85E.01A.11R.A36H.07	TCGA-LGG	Primary	NA	NA	Mut	NA	NA	NA	non-codel	Methylated	16.2061309	0.3128633	0	3	Better	1	Better
