# Supplementary material for: Immune cell gene expression signatures in diffuse glioma are associated with IDH mutation status, patient outcome and malignant cell state, and highlight the importance of specific cell subsets in glioma biology
Source: Acta Neuropathol Commun. 2022 Feb 10;10:19. doi: 10.1186/s40478-022-01323-w (PMC8830123; doi:10.1186/s40478-022-01323-w)
Supplement: Supplementary file 15 — Additional file 15: Table S3. Table listing inhouse samples with scRNA Seq, with cell type annotation and scRNA derived signature matrix. [file 40478_2022_1323_MOESM15_ESM.xlsx]

## Sheet: Sample_info
Sample ID	IDH Status
ABS	Wildtype
CCH	Wildtype
RCA	Wildtype
ROB	Wildtype
MBT	Wildtype
MBF	Wildtype
STB	Wildtype
STR	Wildtype
GP27	Wildtype
GP28	Wildtype
GP29	Mutant
GB30	Mutant
GB32	Mutant
JWS	Mutant
JAS	Mutant
SAB	Mutant
RPO	Mutant
FNF	Mutant
GPU	Mutant

## Sheet: Celltype_annotation
	Celltype_annotation
JWS_AAACCCACAGGACTAG-1	IDH-Mut Malignant
JWS_AAACCCAGTGATACAA-1	IDH-Mut Malignant
JWS_AAACCCAGTGTACATC-1	IDH-Mut Malignant
JWS_AAACCCATCAACTTTC-1	IDH-Mut Malignant
JWS_AAACCCATCCTACGGG-1	IDH-Mut Malignant
JWS_AAACCCATCTGCGGCA-1	Monocytic cells
JWS_AAACGAACAGACCATT-1	IDH-Mut Malignant
JWS_AAACGAAGTTGTCAGT-1	IDH-Mut Malignant
JWS_AAACGAATCACGAGGA-1	IDH-Mut Malignant
JWS_AAACGCTAGGCCTGCT-1	IDH-Mut Malignant
JWS_AAACGCTCACAAAGTA-1	T cells, CD8+
JWS_AAACGCTGTCTCAGGC-1	IDH-Mut Malignant
JWS_AAACGCTGTGTGTGGA-1	IDH-Mut Malignant
JWS_AAACGCTTCCTGTAGA-1	IDH-Mut Malignant
JWS_AAAGAACAGCGCCGTT-1	IDH-Mut Malignant
JWS_AAAGAACAGCTTTGTG-1	IDH-Mut Malignant
JWS_AAAGGATAGACTACCT-1	IDH-Mut Malignant
JWS_AAAGGATCAAGCGGAT-1	IDH-Mut Malignant
JWS_AAAGGATCAAGGATGC-1	IDH-Mut Malignant
JWS_AAAGGATTCCCATAGA-1	IDH-Mut Malignant
JWS_AAAGGGCAGTCACTGT-1	IDH-Mut Malignant
JWS_AAAGGGCCAACTAGAA-1	IDH-Mut Malignant
JWS_AAAGGGCCACCCTGTT-1	IDH-Mut Malignant
JWS_AAAGGGCGTCCTCCAT-1	IDH-Mut Malignant
JWS_AAAGGGCTCTTTGATC-1	IDH-Mut Malignant
JWS_AAAGGTAAGCAGCCTC-1	IDH-Mut Malignant
JWS_AAAGGTAAGCATATGA-1	IDH-Mut Malignant
JWS_AAAGGTACAAAGACTA-1	IDH-Mut Malignant
JWS_AAAGGTAGTACGATCT-1	IDH-Mut Malignant
JWS_AAAGGTATCCTTGACC-1	IDH-Mut Malignant
JWS_AAAGGTATCTCATGGA-1	IDH-Mut Malignant
JWS_AAAGGTATCTCCCATG-1	Monocytic cells
JWS_AAAGTCCAGATACTGA-1	IDH-Mut Malignant
JWS_AAAGTCCAGTTTCTTC-1	Monocytic cells
JWS_AAAGTCCCAGAGGCTA-1	IDH-Mut Malignant
JWS_AAAGTCCTCGGTAACT-1	IDH-Mut Malignant
JWS_AAAGTCCTCTCCCATG-1	IDH-Mut Malignant
JWS_AAAGTCCTCTCGTCAC-1	IDH-Mut Malignant
JWS_AAAGTCCTCTGGTGGC-1	IDH-Mut Malignant
JWS_AAAGTGAAGCATGCGA-1	IDH-Mut Malignant
JWS_AAAGTGAAGTAAGGGA-1	IDH-Mut Malignant
JWS_AAAGTGAGTTCAAGTC-1	IDH-Mut Malignant
JWS_AAAGTGATCGTTCTAT-1	IDH-Mut Malignant
JWS_AAATGGAAGGTCATCT-1	Monocytic cells
JWS_AAATGGACAAAGCTAA-1	IDH-Mut Malignant
JWS_AAATGGACAACTCCAA-1	IDH-Mut Malignant
JWS_AAATGGACATCACCAA-1	IDH-Mut Malignant
JWS_AAATGGAGTACTGGGA-1	IDH-Mut Malignant
JWS_AAATGGAGTCGGTGAA-1	IDH-Mut Malignant
JWS_AAATGGATCATGGTAC-1	IDH-Mut Malignant
JWS_AAATGGATCTCCTGAC-1	IDH-Mut Malignant
JWS_AACAAAGAGCTTCTAG-1	IDH-Mut Malignant
JWS_AACAAAGGTAGAATGT-1	IDH-Mut Malignant
JWS_AACAAAGGTCGACGCT-1	IDH-Mut Malignant
JWS_AACAAAGGTCTTGAAC-1	IDH-Mut Malignant
JWS_AACAAAGGTTTCAGAC-1	Monocytic cells
JWS_AACAAAGTCCGAGATT-1	IDH-Mut Malignant
JWS_AACAACCAGCTACGTT-1	IDH-Mut Malignant
JWS_AACAACCGTCAGGAGT-1	IDH-Mut Malignant
JWS_AACAACCTCCGGACGT-1	IDH-Mut Malignant
JWS_AACAACCTCGTCCTTG-1	IDH-Mut Malignant
JWS_AACAAGAAGCGTATGG-1	IDH-Mut Malignant
JWS_AACAAGAAGGGCGAGA-1	Monocytic cells
JWS_AACAAGACAATTGCTG-1	IDH-Mut Malignant
JWS_AACAAGAGTGGATCAG-1	IDH-Mut Malignant
JWS_AACAAGATCTGCGGGT-1	IDH-Mut Malignant
JWS_AACACACAGCAGCGAT-1	IDH-Mut Malignant
JWS_AACACACCAAAGCACG-1	IDH-Mut Malignant
JWS_AACACACCAATACAGA-1	IDH-Mut Malignant
JWS_AACACACCACTACACA-1	IDH-Mut Malignant
JWS_AACACACTCTAACGCA-1	IDH-Mut Malignant
JWS_AACCAACAGGACACTG-1	IDH-Mut Malignant
JWS_AACCAACAGTAATTGG-1	IDH-Mut Malignant
JWS_AACCAACGTCTAATCG-1	IDH-Mut Malignant
JWS_AACCAACGTGCTCTCT-1	IDH-Mut Malignant
JWS_AACCAACTCAGACCTA-1	IDH-Mut Malignant
JWS_AACCACAAGCGAGGAG-1	IDH-Mut Malignant
JWS_AACCACATCGAAACAA-1	IDH-Mut Malignant
JWS_AACCACATCGATTTCT-1	IDH-Mut Malignant
JWS_AACCATGAGCTATCCA-1	IDH-Mut Malignant
JWS_AACCATGCAACTGATC-1	IDH-Mut Malignant
JWS_AACCATGCAACTTCTT-1	Monocytic cells
JWS_AACCATGCACGACGAA-1	IDH-Mut Malignant
JWS_AACCATGGTTGCTAGT-1	IDH-Mut Malignant
JWS_AACCCAACAAGTGCTT-1	IDH-Mut Malignant
JWS_AACCCAACACTACGGC-1	IDH-Mut Malignant
JWS_AACCCAAGTCAAGGCA-1	IDH-Mut Malignant
JWS_AACCCAAGTTCACCGG-1	IDH-Mut Malignant
JWS_AACCCAAGTTGTCAGT-1	IDH-Mut Malignant
JWS_AACCTGAAGCCATGCC-1	IDH-Mut Malignant
JWS_AACCTGACAATGAACA-1	IDH-Mut Malignant
JWS_AACCTGAGTCACTCGG-1	IDH-Mut Malignant
JWS_AACCTGATCAAATGAG-1	IDH-Mut Malignant
JWS_AACCTGATCTACTGAG-1	IDH-Mut Malignant
JWS_AACCTTTAGCCAGAGT-1	IDH-Mut Malignant
JWS_AACCTTTAGGATATGT-1	IDH-Mut Malignant
JWS_AACCTTTAGGTCGTGA-1	IDH-Mut Malignant
JWS_AACCTTTCAATTCACG-1	IDH-Mut Malignant
JWS_AACCTTTCACTGAATC-1	IDH-Mut Malignant
JWS_AACCTTTGTAGTACGG-1	IDH-Mut Malignant
JWS_AACGAAAAGACAGCGT-1	IDH-Mut Malignant
JWS_AACGAAAAGAGAGGGC-1	Monocytic cells
JWS_AACGAAAAGAGGTTTA-1	IDH-Mut Malignant
JWS_AACGAAAAGCAATAGT-1	IDH-Mut Malignant
JWS_AACGAAACAAGTACCT-1	IDH-Mut Malignant
JWS_AACGAAAGTCTTTCAT-1	IDH-Mut Malignant
JWS_AACGAAAGTTTCGACA-1	IDH-Mut Malignant
JWS_AACGGGAAGCCGATTT-1	IDH-Mut Malignant
JWS_AACGGGAAGCTCGTGC-1	IDH-Mut Malignant
JWS_AACGGGACAATAGGGC-1	IDH-Mut Malignant
JWS_AACGGGACACTGCGAC-1	IDH-Mut Malignant
JWS_AACGGGACATCCGAGC-1	IDH-Mut Malignant
JWS_AACGTCAAGGTGAGCT-1	IDH-Mut Malignant
JWS_AACGTCAAGTTTAGGA-1	IDH-Mut Malignant
JWS_AACGTCACAAGTGATA-1	IDH-Mut Malignant
JWS_AACGTCAGTATTTCGG-1	IDH-Mut Malignant
JWS_AACGTCATCATCACTT-1	IDH-Mut Malignant
JWS_AACTTCTAGAGACAAG-1	IDH-Mut Malignant
JWS_AACTTCTAGGTTTACC-1	IDH-Mut Malignant
JWS_AACTTCTCATCCTGTC-1	Monocytic cells
JWS_AACTTCTGTGATTCAC-1	Monocytic cells
JWS_AACTTCTGTTCCGGTG-1	IDH-Mut Malignant
JWS_AACTTCTTCACACCCT-1	IDH-Mut Malignant
JWS_AACTTCTTCGGACCAC-1	IDH-Mut Malignant
JWS_AAGAACAAGCGACTTT-1	IDH-Mut Malignant
JWS_AAGAACACAACCTAAC-1	IDH-Mut Malignant
JWS_AAGAACACATAGTCGT-1	IDH-Mut Malignant
JWS_AAGAACAGTAGTTCCA-1	IDH-Mut Malignant
JWS_AAGAACATCCCGAGTG-1	IDH-Mut Malignant
JWS_AAGAACATCTACTGCC-1	IDH-Mut Malignant
JWS_AAGACAAAGACCAGCA-1	IDH-Mut Malignant
JWS_AAGACAAAGCGCAATG-1	IDH-Mut Malignant
JWS_AAGACAACAGTCGGAA-1	IDH-Mut Malignant
JWS_AAGACAACATGACTCA-1	IDH-Mut Malignant
JWS_AAGACAAGTCCACGCA-1	IDH-Mut Malignant
JWS_AAGACTCAGGACTAAT-1	IDH-Mut Malignant
JWS_AAGACTCCACAATGTC-1	IDH-Mut Malignant
JWS_AAGACTCGTATGGTTC-1	Monocytic cells
JWS_AAGACTCGTATTCCTT-1	IDH-Mut Malignant
JWS_AAGACTCGTGTGTCCG-1	IDH-Mut Malignant
JWS_AAGACTCTCACCGGTG-1	IDH-Mut Malignant
JWS_AAGACTCTCTCTCTAA-1	IDH-Mut Malignant
JWS_AAGATAGAGCGCTTCG-1	IDH-Mut Malignant
JWS_AAGATAGAGGCTCTAT-1	IDH-Mut Malignant
JWS_AAGATAGCATTGTCGA-1	IDH-Mut Malignant
JWS_AAGATAGGTCGGAACA-1	IDH-Mut Malignant
JWS_AAGATAGTCGAACTCA-1	IDH-Mut Malignant
JWS_AAGATAGTCGACTCCT-1	IDH-Mut Malignant
JWS_AAGCATCAGGGTCAAC-1	IDH-Mut Malignant
JWS_AAGCATCTCAGCAATC-1	IDH-Mut Malignant
JWS_AAGCATCTCATTGCTT-1	IDH-Mut Malignant
JWS_AAGCCATAGAGTATAC-1	IDH-Mut Malignant
JWS_AAGCCATCAAGCAGGT-1	IDH-Mut Malignant
JWS_AAGCCATCAAGTGCAG-1	IDH-Mut Malignant
JWS_AAGCCATCACTTCAAG-1	IDH-Mut Malignant
JWS_AAGCCATCACTTCATT-1	IDH-Mut Malignant
JWS_AAGCCATCAGGACATG-1	IDH-Mut Malignant
JWS_AAGCCATCAGGTTCCG-1	IDH-Mut Malignant
JWS_AAGCCATTCCGCACGA-1	IDH-Mut Malignant
JWS_AAGCGAGCAAGTGTCT-1	Monocytic cells
JWS_AAGCGAGCACCGTCTT-1	IDH-Mut Malignant
JWS_AAGCGAGCACGTTCGG-1	IDH-Mut Malignant
JWS_AAGCGAGCACTTCAGA-1	IDH-Mut Malignant
JWS_AAGCGAGGTGACTCTA-1	IDH-Mut Malignant
JWS_AAGCGAGTCACATCAG-1	IDH-Mut Malignant
JWS_AAGCGTTAGGCTCTCG-1	Monocytic cells
JWS_AAGCGTTAGGGAGTTC-1	IDH-Mut Malignant
JWS_AAGCGTTCAGCACGAA-1	IDH-Mut Malignant
JWS_AAGCGTTGTGATAGAT-1	Monocytic cells
JWS_AAGGAATAGTAACGTA-1	IDH-Mut Malignant
JWS_AAGGAATGTATCACCA-1	IDH-Mut Malignant
JWS_AAGGAATGTCGGCACT-1	IDH-Mut Malignant
JWS_AAGGAATGTCTCGACG-1	IDH-Mut Malignant
JWS_AAGGAATTCCGATCGG-1	IDH-Mut Malignant
JWS_AAGGTAAAGCCTCATA-1	IDH-Mut Malignant
JWS_AAGGTAAAGGTCCCTG-1	IDH-Mut Malignant
JWS_AAGGTAACAAGTGCAG-1	IDH-Mut Malignant
JWS_AAGGTAACACACTGGC-1	IDH-Mut Malignant
JWS_AAGGTAACATACCATG-1	IDH-Mut Malignant
JWS_AAGGTAAGTCTGGTTA-1	IDH-Mut Malignant
JWS_AAGGTAAGTGTCCCTT-1	IDH-Mut Malignant
JWS_AAGGTAATCCACGTCT-1	IDH-Mut Malignant
JWS_AAGGTAATCTCCCATG-1	T cells, CD8+
JWS_AAGGTAATCTTTGATC-1	IDH-Mut Malignant
JWS_AAGTACCCACCAATTG-1	IDH-Mut Malignant
JWS_AAGTACCCAGATTTCG-1	IDH-Mut Malignant
JWS_AAGTACCGTCACCGCA-1	IDH-Mut Malignant
JWS_AAGTACCGTGATCGTT-1	IDH-Mut Malignant
JWS_AAGTACCTCAAAGCCT-1	IDH-Mut Malignant
JWS_AAGTACCTCAAGAAAC-1	IDH-Mut Malignant
JWS_AAGTACCTCCTATTGT-1	IDH-Mut Malignant
JWS_AAGTCGTAGACAGTCG-1	IDH-Mut Malignant
JWS_AAGTCGTCAACCGGAA-1	IDH-Mut Malignant
JWS_AAGTCGTCATGCGTGC-1	IDH-Mut Malignant
JWS_AAGTGAAAGGTAAACT-1	IDH-Mut Malignant
JWS_AAGTGAAAGTCAACAA-1	IDH-Mut Malignant
JWS_AAGTGAAAGTTCCATG-1	IDH-Mut Malignant
JWS_AAGTGAACATCGTGGC-1	IDH-Mut Malignant
JWS_AAGTGAAGTATTTCGG-1	Monocytic cells
JWS_AAGTGAAGTGGACTGA-1	IDH-Mut Malignant
JWS_AAGTGAATCAACTACG-1	IDH-Mut Malignant
JWS_AAGTGAATCCAACTAG-1	IDH-Mut Malignant
JWS_AAGTGAATCGATACGT-1	IDH-Mut Malignant
JWS_AAGTTCGAGACTTCCA-1	IDH-Mut Malignant
JWS_AAGTTCGAGCTGCCTG-1	IDH-Mut Malignant
JWS_AAGTTCGCAGGTCCCA-1	IDH-Mut Malignant
JWS_AAGTTCGGTGGATGAC-1	IDH-Mut Malignant
JWS_AAGTTCGTCAGTCTTT-1	IDH-Mut Malignant
JWS_AAGTTCGTCCCTCAAC-1	IDH-Mut Malignant
JWS_AAGTTCGTCGGTAAGG-1	IDH-Mut Malignant
JWS_AATAGAGCACGTGAGA-1	IDH-Mut Malignant
JWS_AATAGAGGTCGCTTAA-1	Monocytic cells
JWS_AATAGAGGTTTCCAAG-1	IDH-Mut Malignant
JWS_AATAGAGTCCCATAAG-1	IDH-Mut Malignant
JWS_AATAGAGTCTAACACG-1	IDH-Mut Malignant
JWS_AATAGAGTCTTCCCAG-1	IDH-Mut Malignant
JWS_AATCACGAGCGAGTAC-1	IDH-Mut Malignant
JWS_AATCACGAGGGATCTG-1	IDH-Mut Malignant
JWS_AATCACGAGTACAGAT-1	IDH-Mut Malignant
JWS_AATCACGCAGCAGTCC-1	IDH-Mut Malignant
JWS_AATCACGGTAGTCCTA-1	IDH-Mut Malignant
JWS_AATCACGGTGAGGCAT-1	IDH-Mut Malignant
JWS_AATCGACAGCTCATAC-1	IDH-Mut Malignant
JWS_AATCGACCACGCTATA-1	IDH-Mut Malignant
JWS_AATCGACGTCGCATGC-1	IDH-Mut Malignant
JWS_AATCGACTCCGTCACT-1	IDH-Mut Malignant
JWS_AATCGACTCTGCGGAC-1	IDH-Mut Malignant
JWS_AATCGTGAGAGCATTA-1	IDH-Mut Malignant
JWS_AATCGTGAGCTCCGAC-1	IDH-Mut Malignant
JWS_AATCGTGAGTGTTGAA-1	IDH-Mut Malignant
JWS_AATCGTGAGTTGAAAC-1	IDH-Mut Malignant
JWS_AATCGTGAGTTTCTTC-1	IDH-Mut Malignant
JWS_AATCGTGTCCCATAAG-1	IDH-Mut Malignant
JWS_AATGAAGCACTACGGC-1	IDH-Mut Malignant
JWS_AATGAAGCATTGCTTT-1	IDH-Mut Malignant
JWS_AATGAAGGTTCAGCGC-1	IDH-Mut Malignant
JWS_AATGAAGTCCAGCCTT-1	IDH-Mut Malignant
JWS_AATGACCAGAATACAC-1	IDH-Mut Malignant
JWS_AATGACCAGGCCACCT-1	IDH-Mut Malignant
JWS_AATGACCAGTTGAATG-1	IDH-Mut Malignant
JWS_AATGACCTCGAGATAA-1	IDH-Mut Malignant
JWS_AATGCCAAGGTCCAGA-1	IDH-Mut Malignant
JWS_AATGCCAAGGTGGTTG-1	IDH-Mut Malignant
JWS_AATGCCACACGACGTC-1	IDH-Mut Malignant
JWS_AATGCCATCTCTGCCA-1	IDH-Mut Malignant
JWS_AATGGAACAGCTATAC-1	NK cells
JWS_AATGGAACAGGTCTCG-1	IDH-Mut Malignant
JWS_AATGGAAGTAGCTGTT-1	IDH-Mut Malignant
JWS_AATGGAAGTTTGCAGT-1	IDH-Mut Malignant
JWS_AATGGAATCGCCAACG-1	IDH-Mut Malignant
JWS_AATGGCTAGTAAGACT-1	IDH-Mut Malignant
JWS_AATGGCTAGTGCGCTC-1	IDH-Mut Malignant
JWS_AATGGCTTCACGACTA-1	IDH-Mut Malignant
JWS_AATTCCTGTGAGTAGC-1	IDH-Mut Malignant
JWS_AATTCCTGTTTACTGG-1	IDH-Mut Malignant
JWS_AATTCCTTCGAAGCAG-1	IDH-Mut Malignant
JWS_AATTTCCAGCGGTAAC-1	IDH-Mut Malignant
JWS_AATTTCCAGCTCCATA-1	IDH-Mut Malignant
JWS_AATTTCCAGTATAACG-1	IDH-Mut Malignant
JWS_AATTTCCGTCCGCAGT-1	IDH-Mut Malignant
JWS_AATTTCCGTCGTCATA-1	IDH-Mut Malignant
JWS_AATTTCCTCCCATGGG-1	T cells, CD4+
JWS_AATTTCCTCGCAGAGA-1	IDH-Mut Malignant
JWS_ACAAAGAAGGCCGCTT-1	IDH-Mut Malignant
JWS_ACAAAGAAGGCTCTCG-1	IDH-Mut Malignant
JWS_ACAAAGACAGGCGATA-1	IDH-Mut Malignant
JWS_ACAAAGAGTATGAGGC-1	IDH-Mut Malignant
JWS_ACAAAGAGTCAACGCC-1	IDH-Mut Malignant
JWS_ACAAAGATCACGGGCT-1	IDH-Mut Malignant
JWS_ACAAAGATCACTGAAC-1	Monocytic cells
JWS_ACAACCAGTGAGATAT-1	IDH-Mut Malignant
JWS_ACAACCAGTGATACCT-1	IDH-Mut Malignant
JWS_ACAACCAGTGCTTCAA-1	Monocytic cells
JWS_ACAACCATCATATGGC-1	IDH-Mut Malignant
JWS_ACAACCATCTAGAGCT-1	IDH-Mut Malignant
JWS_ACAAGCTAGATGGTCG-1	IDH-Mut Malignant
JWS_ACAAGCTGTCATCAGT-1	IDH-Mut Malignant
JWS_ACAAGCTGTGGGTCAA-1	IDH-Mut Malignant
JWS_ACAAGCTTCGTCCTTG-1	IDH-Mut Malignant
JWS_ACACAGTAGAGTTGCG-1	IDH-Mut Malignant
JWS_ACACAGTGTACAGGTG-1	IDH-Mut Malignant
JWS_ACACAGTTCCTTTGAT-1	IDH-Mut Malignant
JWS_ACACCAAAGCACTTTG-1	IDH-Mut Malignant
JWS_ACACCAAAGGGCTGAT-1	IDH-Mut Malignant
JWS_ACACCAAAGTCGCGAA-1	IDH-Mut Malignant
JWS_ACACCAAAGTCGGGAT-1	IDH-Mut Malignant
JWS_ACACCAACACCTCAGG-1	IDH-Mut Malignant
JWS_ACACCAACATCGCCTT-1	IDH-Mut Malignant
JWS_ACACCAACATCTTCGC-1	IDH-Mut Malignant
JWS_ACACCAACATTCACAG-1	IDH-Mut Malignant
JWS_ACACCAACATTCAGCA-1	IDH-Mut Malignant
JWS_ACACCAAGTAGCCAGA-1	IDH-Mut Malignant
JWS_ACACCAAGTTCACGAT-1	IDH-Mut Malignant
JWS_ACACGCGCATAACCCA-1	IDH-Mut Malignant
JWS_ACACGCGGTACCCGCA-1	IDH-Mut Malignant
JWS_ACACGCGGTCGAATTC-1	IDH-Mut Malignant
JWS_ACACTGACATATCGGT-1	IDH-Mut Malignant
JWS_ACACTGACATCCGGTG-1	IDH-Mut Malignant
JWS_ACACTGAGTGCGTTTA-1	IDH-Mut Malignant
JWS_ACACTGATCGTGTCAA-1	IDH-Mut Malignant
JWS_ACACTGATCTGGGCAC-1	IDH-Mut Malignant
JWS_ACAGAAAAGGGCAACT-1	IDH-Mut Malignant
JWS_ACAGAAACATCACCAA-1	IDH-Mut Malignant
JWS_ACAGAAAGTCGAGCAA-1	IDH-Mut Malignant
JWS_ACAGAAATCGGACAAG-1	IDH-Mut Malignant
JWS_ACAGCCGAGAATTTGG-1	IDH-Mut Malignant
JWS_ACAGCCGAGTTAACGA-1	IDH-Mut Malignant
JWS_ACAGCCGCACTCCGGA-1	IDH-Mut Malignant
JWS_ACAGCCGGTAAGATCA-1	IDH-Mut Malignant
JWS_ACAGCCGTCATCGCCT-1	IDH-Mut Malignant
JWS_ACAGGGAAGCACCCAC-1	IDH-Mut Malignant
JWS_ACAGGGACACATACTG-1	IDH-Mut Malignant
JWS_ACAGGGAGTTGGAGGT-1	Monocytic cells
JWS_ACATCCCAGGTGTGAC-1	IDH-Mut Malignant
JWS_ACATCCCCAGACGATG-1	IDH-Mut Malignant
JWS_ACATCCCCATGTGGCC-1	IDH-Mut Malignant
JWS_ACATCCCGTGCTTATG-1	IDH-Mut Malignant
JWS_ACATCCCGTGTATTCG-1	IDH-Mut Malignant
JWS_ACATCCCGTTTGTTGG-1	Monocytic cells
JWS_ACATCGAAGATGACCG-1	IDH-Mut Malignant
JWS_ACATCGAAGTGAGGCT-1	Monocytic cells
JWS_ACATCGATCCGCTAGG-1	IDH-Mut Malignant
JWS_ACATCGATCCTCGATC-1	IDH-Mut Malignant
JWS_ACATGCAAGTACAACA-1	IDH-Mut Malignant
JWS_ACATGCAGTATAGGAT-1	IDH-Mut Malignant
JWS_ACATGCATCTTACTGT-1	IDH-Mut Malignant
JWS_ACATGCATCTTTGCAT-1	IDH-Mut Malignant
JWS_ACATTTCCATTCCTAT-1	IDH-Mut Malignant
JWS_ACATTTCTCTAAACGC-1	IDH-Mut Malignant
JWS_ACCAAACAGAAGAGCA-1	IDH-Mut Malignant
JWS_ACCAAACCAAGATGTA-1	IDH-Mut Malignant
JWS_ACCAAACGTATTCTCT-1	IDH-Mut Malignant
JWS_ACCAAACTCTACTATC-1	IDH-Mut Malignant
JWS_ACCAACAAGACGCCAA-1	IDH-Mut Malignant
JWS_ACCAACAAGTAGCCAG-1	IDH-Mut Malignant
JWS_ACCAACATCAACCGAT-1	Monocytic cells
JWS_ACCACAACAATTTCGG-1	IDH-Mut Malignant
JWS_ACCACAACATTAAAGG-1	IDH-Mut Malignant
JWS_ACCACAATCATTCATC-1	IDH-Mut Malignant
JWS_ACCACAATCCTCACGT-1	IDH-Mut Malignant
JWS_ACCACAATCTGGCCTT-1	IDH-Mut Malignant
JWS_ACCATTTAGATTGCGG-1	IDH-Mut Malignant
JWS_ACCATTTCAACAGAGC-1	IDH-Mut Malignant
JWS_ACCATTTCAAGGATGC-1	IDH-Mut Malignant
JWS_ACCATTTCACCTAAAC-1	IDH-Mut Malignant
JWS_ACCATTTCACGCCAGT-1	IDH-Mut Malignant
JWS_ACCATTTCAGTCAGTT-1	IDH-Mut Malignant
JWS_ACCATTTGTACTGACT-1	IDH-Mut Malignant
JWS_ACCATTTGTGTTCGAT-1	IDH-Mut Malignant
JWS_ACCCAAAAGCATGCGA-1	IDH-Mut Malignant
JWS_ACCCAAACACGTCTCT-1	IDH-Mut Malignant
JWS_ACCCAAAGTAGTTACC-1	IDH-Mut Malignant
JWS_ACCCAAAGTTAGAGTA-1	Monocytic cells
JWS_ACCCTCAAGATTGCGG-1	IDH-Mut Malignant
JWS_ACCCTCAAGGAATTAC-1	IDH-Mut Malignant
JWS_ACCCTCACACAATCTG-1	IDH-Mut Malignant
JWS_ACCCTCAGTAGCTTTG-1	IDH-Mut Malignant
JWS_ACCCTCAGTCCCACGA-1	IDH-Mut Malignant
JWS_ACCCTCAGTGTAAACA-1	IDH-Mut Malignant
JWS_ACCCTTGAGTATCCTG-1	IDH-Mut Malignant
JWS_ACCCTTGCAAGAGTGC-1	IDH-Mut Malignant
JWS_ACCCTTGCACGATAGG-1	Monocytic cells
JWS_ACCCTTGCATGACGTT-1	IDH-Mut Malignant
JWS_ACCCTTGGTACACGCC-1	IDH-Mut Malignant
JWS_ACCCTTGGTGTCCGGT-1	IDH-Mut Malignant
JWS_ACCCTTGGTGTTCATG-1	IDH-Mut Malignant
JWS_ACCCTTGTCACCATGA-1	IDH-Mut Malignant
JWS_ACCGTTCAGCATGAAT-1	IDH-Mut Malignant
JWS_ACCGTTCCATCCTTGC-1	IDH-Mut Malignant
JWS_ACCGTTCGTGACTATC-1	IDH-Mut Malignant
JWS_ACCGTTCTCCACATAG-1	IDH-Mut Malignant
JWS_ACCGTTCTCTTGCAAG-1	IDH-Mut Malignant
JWS_ACCTACCAGACGCCCT-1	IDH-Mut Malignant
JWS_ACCTACCAGCCTCCAG-1	IDH-Mut Malignant
JWS_ACCTACCAGGATGGCT-1	IDH-Mut Malignant
JWS_ACCTACCAGGTTGCCC-1	IDH-Mut Malignant
JWS_ACCTACCAGTGATGGC-1	IDH-Mut Malignant
JWS_ACCTACCCAAGCGCAA-1	IDH-Mut Malignant
JWS_ACCTACCCACAACCGC-1	IDH-Mut Malignant
JWS_ACCTACCCAGCGAACA-1	IDH-Mut Malignant
JWS_ACCTACCGTGCCTTTC-1	IDH-Mut Malignant
JWS_ACCTACCTCCTCTCGA-1	IDH-Mut Malignant
JWS_ACCTGAAAGACGAGCT-1	IDH-Mut Malignant
JWS_ACCTGAAAGACGGATC-1	IDH-Mut Malignant
JWS_ACCTGAAAGATTACCC-1	IDH-Mut Malignant
JWS_ACCTGAACATGACGTT-1	IDH-Mut Malignant
JWS_ACCTGAAGTAGCGTCC-1	IDH-Mut Malignant
JWS_ACCTGAAGTCTCTCCA-1	IDH-Mut Malignant
JWS_ACCTGAAGTGGGTCAA-1	IDH-Mut Malignant
JWS_ACCTGAAGTGTGGTCC-1	IDH-Mut Malignant
JWS_ACCTGAATCCGTGCGA-1	IDH-Mut Malignant
JWS_ACCTGAATCGCATGAT-1	IDH-Mut Malignant
JWS_ACCTGAATCTATGCCC-1	Monocytic cells
JWS_ACCTGTCAGCCACCGT-1	IDH-Mut Malignant
JWS_ACCTGTCAGCCTTGAT-1	IDH-Mut Malignant
JWS_ACCTGTCCAAATCAGA-1	IDH-Mut Malignant
JWS_ACCTGTCCACATGTTG-1	Monocytic cells
JWS_ACCTGTCCAGTCGCTG-1	IDH-Mut Malignant
JWS_ACCTGTCTCCTGCCAT-1	IDH-Mut Malignant
JWS_ACGATCAAGCCTGTCG-1	IDH-Mut Malignant
JWS_ACGATCACATTGCTGA-1	IDH-Mut Malignant
JWS_ACGATCAGTCTAGATC-1	Monocytic cells
JWS_ACGATCATCACGGACC-1	IDH-Mut Malignant
JWS_ACGATCATCGGCAGTC-1	IDH-Mut Malignant
JWS_ACGATCATCTAACGGT-1	IDH-Mut Malignant
JWS_ACGATCATCTGGCCAG-1	IDH-Mut Malignant
JWS_ACGATGTGTCCAGAAG-1	IDH-Mut Malignant
JWS_ACGATGTGTCCTGGGT-1	IDH-Mut Malignant
JWS_ACGATGTGTGACATCT-1	T cells, CD4+
JWS_ACGATGTGTGGAAGTC-1	IDH-Mut Malignant
JWS_ACGCACGAGATGCTGG-1	IDH-Mut Malignant
JWS_ACGCACGAGATTACCC-1	IDH-Mut Malignant
JWS_ACGCACGTCGTCAGAT-1	IDH-Mut Malignant
JWS_ACGCACGTCTTCCCGA-1	IDH-Mut Malignant
JWS_ACGGAAGAGCTATCTG-1	IDH-Mut Malignant
JWS_ACGGAAGAGGTTCATC-1	IDH-Mut Malignant
JWS_ACGGAAGAGTAAACTG-1	IDH-Mut Malignant
JWS_ACGGAAGCAACTCATG-1	IDH-Mut Malignant
JWS_ACGGAAGGTTAAACAG-1	IDH-Mut Malignant
JWS_ACGGAAGGTTGAGTCT-1	IDH-Mut Malignant
JWS_ACGGAAGTCGCAACAT-1	IDH-Mut Malignant
JWS_ACGGAAGTCTGGGAGA-1	IDH-Mut Malignant
JWS_ACGGGTCAGCAGCACA-1	IDH-Mut Malignant
JWS_ACGGGTCAGCGTCTCG-1	IDH-Mut Malignant
JWS_ACGGGTCCAACTTGGT-1	IDH-Mut Malignant
JWS_ACGGGTCTCGATTGAC-1	IDH-Mut Malignant
JWS_ACGGTCGAGCGATGGT-1	IDH-Mut Malignant
JWS_ACGGTCGAGTAGCATA-1	IDH-Mut Malignant
JWS_ACGGTCGGTTGCGTAT-1	IDH-Mut Malignant
JWS_ACGGTTACAAGTTGGG-1	IDH-Mut Malignant
JWS_ACGGTTAGTCCATAGT-1	Monocytic cells
JWS_ACGGTTAGTGCATTAC-1	IDH-Mut Malignant
JWS_ACGGTTAGTTGGACCC-1	IDH-Mut Malignant
JWS_ACGGTTATCAACGCTA-1	IDH-Mut Malignant
JWS_ACGGTTATCATGCCCT-1	IDH-Mut Malignant
JWS_ACGGTTATCTTGCAAG-1	IDH-Mut Malignant
JWS_ACGTAACAGGAACTAT-1	IDH-Mut Malignant
JWS_ACGTAACCAAACTAAG-1	IDH-Mut Malignant
JWS_ACGTAACCAACTCCCT-1	IDH-Mut Malignant
JWS_ACGTAACCACCTCTAC-1	IDH-Mut Malignant
JWS_ACGTAACCAGCGGTCT-1	IDH-Mut Malignant
JWS_ACGTAACCATCCTAAG-1	IDH-Mut Malignant
JWS_ACGTAACGTAACACGG-1	IDH-Mut Malignant
JWS_ACGTAACGTTTCGTTT-1	Monocytic cells
JWS_ACGTAACTCCGTCAAA-1	IDH-Mut Malignant
JWS_ACGTAACTCGCTGCGA-1	IDH-Mut Malignant
JWS_ACGTACAAGATGCTGG-1	IDH-Mut Malignant
JWS_ACGTACAAGCACCGTC-1	IDH-Mut Malignant
JWS_ACGTACAAGGAATGTT-1	IDH-Mut Malignant
JWS_ACGTACAAGGTTGTTC-1	IDH-Mut Malignant
JWS_ACGTACATCCCAGTGG-1	IDH-Mut Malignant
JWS_ACGTACATCTGCGGAC-1	IDH-Mut Malignant
JWS_ACGTAGTAGCACCAGA-1	IDH-Mut Malignant
JWS_ACGTAGTCAATGCAAA-1	IDH-Mut Malignant
JWS_ACGTAGTGTTCCACGG-1	IDH-Mut Malignant
JWS_ACGTAGTTCTAACGGT-1	IDH-Mut Malignant
JWS_ACGTCCTAGACGGATC-1	IDH-Mut Malignant
JWS_ACGTCCTAGGGTGAGG-1	IDH-Mut Malignant
JWS_ACGTCCTCAAATACAG-1	IDH-Mut Malignant
JWS_ACGTCCTCAAGTATAG-1	IDH-Mut Malignant
JWS_ACGTCCTTCTATTTCG-1	IDH-Mut Malignant
JWS_ACGTTCCAGAAGAACG-1	IDH-Mut Malignant
JWS_ACGTTCCAGAGAGCCT-1	IDH-Mut Malignant
JWS_ACGTTCCAGGAGCTGT-1	IDH-Mut Malignant
JWS_ACGTTCCAGGTGCCTC-1	IDH-Mut Malignant
JWS_ACGTTCCCATAGGTAA-1	IDH-Mut Malignant
JWS_ACGTTCCTCCTTCGAC-1	IDH-Mut Malignant
JWS_ACGTTCCTCGGTTAGT-1	IDH-Mut Malignant
JWS_ACTACGAAGCCTTCTC-1	IDH-Mut Malignant
JWS_ACTACGAAGCGATCGA-1	IDH-Mut Malignant
JWS_ACTACGAAGCTAAACA-1	IDH-Mut Malignant
JWS_ACTACGACAACCCTCT-1	IDH-Mut Malignant
JWS_ACTACGACACTTCCTG-1	IDH-Mut Malignant
JWS_ACTACGAGTACAAAGT-1	IDH-Mut Malignant
JWS_ACTACGAGTACTTCCC-1	IDH-Mut Malignant
JWS_ACTACGAGTGAGATCG-1	IDH-Mut Malignant
JWS_ACTACGATCAGTGCGC-1	Monocytic cells
JWS_ACTATCTAGACAGTCG-1	IDH-Mut Malignant
JWS_ACTATCTAGCAAGTCG-1	IDH-Mut Malignant
JWS_ACTATCTAGGTCATCT-1	IDH-Mut Malignant
JWS_ACTATCTGTACAGAAT-1	IDH-Mut Malignant
JWS_ACTATCTGTGTCATGT-1	IDH-Mut Malignant
JWS_ACTATCTTCTCGGTCT-1	IDH-Mut Malignant
JWS_ACTATCTTCTTCGGTC-1	IDH-Mut Malignant
JWS_ACTATGGAGAACAGGA-1	IDH-Mut Malignant
JWS_ACTATGGAGGATCACG-1	IDH-Mut Malignant
JWS_ACTATGGAGGTTGCCC-1	IDH-Mut Malignant
JWS_ACTATGGAGTCAACAA-1	Monocytic cells
JWS_ACTATGGGTCCGCAGT-1	IDH-Mut Malignant
JWS_ACTATGGTCCGACAGC-1	IDH-Mut Malignant
JWS_ACTATGGTCGCTACAA-1	B cells
JWS_ACTATTCAGCAATAAC-1	IDH-Mut Malignant
JWS_ACTATTCAGTTAGTGA-1	IDH-Mut Malignant
JWS_ACTATTCCACATGGTT-1	IDH-Mut Malignant
JWS_ACTATTCCAGGAACCA-1	IDH-Mut Malignant
JWS_ACTATTCGTTCCAAAC-1	IDH-Mut Malignant
JWS_ACTATTCTCTCCATAT-1	IDH-Mut Malignant
JWS_ACTCCCAAGCTAAGTA-1	IDH-Mut Malignant
JWS_ACTCCCACACAGTGAG-1	IDH-Mut Malignant
JWS_ACTCCCATCTACTTCA-1	Monocytic cells
JWS_ACTCTCGAGCGTTACT-1	IDH-Mut Malignant
JWS_ACTCTCGAGTGGTTAA-1	IDH-Mut Malignant
JWS_ACTCTCGCAATCAGCT-1	IDH-Mut Malignant
JWS_ACTCTCGGTCGCCACA-1	IDH-Mut Malignant
JWS_ACTCTCGGTCTGCATA-1	Microglia
JWS_ACTCTCGGTCTTGCGG-1	IDH-Mut Malignant
JWS_ACTCTCGGTGACTGAG-1	IDH-Mut Malignant
JWS_ACTCTCGTCCAGTTCC-1	IDH-Mut Malignant
JWS_ACTCTCGTCGTGGGAA-1	IDH-Mut Malignant
JWS_ACTCTCGTCTATCACT-1	IDH-Mut Malignant
JWS_ACTGATGAGCACGATG-1	IDH-Mut Malignant
JWS_ACTGATGAGCAGCCTC-1	IDH-Mut Malignant
JWS_ACTGATGCACGGTGAA-1	IDH-Mut Malignant
JWS_ACTGATGCAGACCGCT-1	IDH-Mut Malignant
JWS_ACTGATGGTCTCCCTA-1	IDH-Mut Malignant
JWS_ACTGCAAAGCAAACAT-1	IDH-Mut Malignant
JWS_ACTGCAAGTCTCCTGT-1	IDH-Mut Malignant
JWS_ACTGCAAGTCTTGCGG-1	IDH-Mut Malignant
JWS_ACTGCAAGTTCACGAT-1	Monocytic cells
JWS_ACTGCAATCTAGCAAC-1	IDH-Mut Malignant
JWS_ACTGTCCAGAGAAGGT-1	IDH-Mut Malignant
JWS_ACTGTCCAGCATGTTC-1	IDH-Mut Malignant
JWS_ACTGTCCAGGAAAGGT-1	IDH-Mut Malignant
JWS_ACTGTCCGTTCGATTG-1	IDH-Mut Malignant
JWS_ACTGTCCGTTGTGGAG-1	Monocytic cells
JWS_ACTGTCCTCTCATGGA-1	IDH-Mut Malignant
JWS_ACTGTGACAGAGAATT-1	IDH-Mut Malignant
JWS_ACTGTGACATACTGAC-1	IDH-Mut Malignant
JWS_ACTGTGAGTCGTATTG-1	IDH-Mut Malignant
JWS_ACTTATCAGCCAAGCA-1	Monocytic cells
JWS_ACTTATCCAGCGTACC-1	IDH-Mut Malignant
JWS_ACTTCCGAGAGATCGC-1	IDH-Mut Malignant
JWS_ACTTCCGAGATGGGCT-1	IDH-Mut Malignant
JWS_ACTTCCGGTGGATGAC-1	Monocytic cells
JWS_ACTTCCGTCCACGTGG-1	IDH-Mut Malignant
JWS_ACTTCCGTCCCTATTA-1	IDH-Mut Malignant
JWS_ACTTCGCAGGGATGTC-1	IDH-Mut Malignant
JWS_ACTTCGCTCATTGTGG-1	IDH-Mut Malignant
JWS_ACTTCGCTCCCGGTAG-1	IDH-Mut Malignant
JWS_ACTTTCAAGTAGACCG-1	IDH-Mut Malignant
JWS_ACTTTCACACGCTGCA-1	IDH-Mut Malignant
JWS_ACTTTCACAGCGACAA-1	IDH-Mut Malignant
JWS_ACTTTCAGTGTACGCC-1	IDH-Mut Malignant
JWS_ACTTTCATCACCTCAC-1	IDH-Mut Malignant
JWS_ACTTTGTCAACTTCTT-1	IDH-Mut Malignant
JWS_ACTTTGTCACTTTAGG-1	IDH-Mut Malignant
JWS_ACTTTGTCAGTTGTTG-1	IDH-Mut Malignant
JWS_ACTTTGTGTCACGTGC-1	IDH-Mut Malignant
JWS_ACTTTGTGTGATCGTT-1	IDH-Mut Malignant
JWS_ACTTTGTGTGTTCCAA-1	Monocytic cells
JWS_ACTTTGTGTTCGTACA-1	IDH-Mut Malignant
JWS_AGAAATGAGATGTAGT-1	IDH-Mut Malignant
JWS_AGAAATGCACGATAGG-1	IDH-Mut Malignant
JWS_AGAAATGTCAAGCCTA-1	IDH-Mut Malignant
JWS_AGAAATGTCCGACAGC-1	IDH-Mut Malignant
JWS_AGAAATGTCGTTGTGA-1	IDH-Mut Malignant
JWS_AGAACAAAGGAGGGTG-1	IDH-Mut Malignant
JWS_AGAACAACAATAGTAG-1	IDH-Mut Malignant
JWS_AGAACAACACGACTAT-1	IDH-Mut Malignant
JWS_AGAACAACAGACTCTA-1	IDH-Mut Malignant
JWS_AGAACAAGTATGAAAC-1	IDH-Mut Malignant
JWS_AGAACAAGTCGAAGCA-1	IDH-Mut Malignant
JWS_AGAACAAGTTGGCCGT-1	IDH-Mut Malignant
JWS_AGAACAATCCGGCTTT-1	IDH-Mut Malignant
JWS_AGAACAATCTAGTTCT-1	unassigned
JWS_AGAACCTAGGATCATA-1	IDH-Mut Malignant
JWS_AGAACCTCATTCGGGC-1	Monocytic cells
JWS_AGAACCTTCACTGTCC-1	IDH-Mut Malignant
JWS_AGAACCTTCCACGGGT-1	IDH-Mut Malignant
JWS_AGAACCTTCTAGCCAA-1	IDH-Mut Malignant
JWS_AGAAGCGAGGACAGTC-1	IDH-Mut Malignant
JWS_AGAAGCGGTCAACCTA-1	IDH-Mut Malignant
JWS_AGAAGCGTCACAGTGT-1	IDH-Mut Malignant
JWS_AGAAGCGTCACTACTT-1	IDH-Mut Malignant
JWS_AGAAGTAAGAGTTGAT-1	Monocytic cells
JWS_AGAAGTAAGCCACTCG-1	IDH-Mut Malignant
JWS_AGAAGTAAGGTCCTGC-1	IDH-Mut Malignant
JWS_AGAAGTAAGTAATACG-1	IDH-Mut Malignant
JWS_AGAAGTAAGTCAATCC-1	IDH-Mut Malignant
JWS_AGAAGTACAACTGCTA-1	IDH-Mut Malignant
JWS_AGAAGTACAAGCGAAC-1	IDH-Mut Malignant
JWS_AGAAGTACAGTCGTTA-1	IDH-Mut Malignant
JWS_AGAAGTAGTGTGATGG-1	IDH-Mut Malignant
JWS_AGAAGTATCCACTTTA-1	Macrophage
JWS_AGAAGTATCTCATTGT-1	IDH-Mut Malignant
JWS_AGACAAACACGGCACT-1	IDH-Mut Malignant
JWS_AGACAAACATTCAGCA-1	IDH-Mut Malignant
JWS_AGACAAAGTTCTCGCT-1	Monocytic cells
JWS_AGACAAATCATGGAGG-1	IDH-Mut Malignant
JWS_AGACACTAGAGATTCA-1	IDH-Mut Malignant
JWS_AGACACTCAAAGCAAT-1	IDH-Mut Malignant
JWS_AGACACTCACCATATG-1	IDH-Mut Malignant
JWS_AGACACTCACTAGTAC-1	IDH-Mut Malignant
JWS_AGACACTCAGCTACAT-1	IDH-Mut Malignant
JWS_AGACACTGTCGTGGAA-1	IDH-Mut Malignant
JWS_AGACACTTCGCGAAGA-1	IDH-Mut Malignant
JWS_AGACAGGTCAGCTAGT-1	IDH-Mut Malignant
JWS_AGACCATAGACTCCGC-1	IDH-Mut Malignant
JWS_AGACCATAGAGTCTTC-1	IDH-Mut Malignant
JWS_AGACCATCAAGGTCGA-1	IDH-Mut Malignant
JWS_AGACCATCAGAGGAAA-1	IDH-Mut Malignant
JWS_AGACCATCATCCGTTC-1	IDH-Mut Malignant
JWS_AGACCATGTCACCACG-1	IDH-Mut Malignant
JWS_AGACCCGCAAGCTGCC-1	IDH-Mut Malignant
JWS_AGACCCGCAAGTGCTT-1	IDH-Mut Malignant
JWS_AGACCCGCACAAGTGG-1	Monocytic cells
JWS_AGACCCGCACACACGC-1	IDH-Mut Malignant
JWS_AGACCCGCATTGCTTT-1	IDH-Mut Malignant
JWS_AGACCCGTCCCAGGCA-1	IDH-Mut Malignant
JWS_AGACTCACAGTCTTCC-1	IDH-Mut Malignant
JWS_AGACTCAGTAGTGATA-1	IDH-Mut Malignant
JWS_AGACTCATCCAATCTT-1	IDH-Mut Malignant
JWS_AGACTCATCGTCTACC-1	IDH-Mut Malignant
JWS_AGAGAATCAAGCTCTA-1	IDH-Mut Malignant
JWS_AGAGAATGTATGGAAT-1	IDH-Mut Malignant
JWS_AGAGAATTCATCACTT-1	IDH-Mut Malignant
JWS_AGAGAATTCGTCACCT-1	IDH-Mut Malignant
JWS_AGAGAGCAGAGGATGA-1	IDH-Mut Malignant
JWS_AGAGAGCAGCCAGACA-1	Monocytic cells
JWS_AGAGAGCAGGTAGACC-1	IDH-Mut Malignant
JWS_AGAGAGCAGTTCAACC-1	IDH-Mut Malignant
JWS_AGAGAGCCATCTGTTT-1	IDH-Mut Malignant
JWS_AGAGAGCCATGATGCT-1	IDH-Mut Malignant
JWS_AGAGAGCGTATGACAA-1	unassigned
JWS_AGAGAGCGTTGGATCT-1	IDH-Mut Malignant
JWS_AGAGAGCTCATCTACT-1	IDH-Mut Malignant
JWS_AGAGCAGAGTGGCAGT-1	IDH-Mut Malignant
JWS_AGAGCAGCAATAGTCC-1	IDH-Mut Malignant
JWS_AGAGCAGCAGGTCTCG-1	IDH-Mut Malignant
JWS_AGAGCAGCATGCTGCG-1	IDH-Mut Malignant
JWS_AGAGCAGGTAGAATAC-1	IDH-Mut Malignant
JWS_AGAGCAGGTTGTATGC-1	Monocytic cells
JWS_AGAGCCCAGCCTAGGA-1	IDH-Mut Malignant
JWS_AGAGCCCAGCGATGCA-1	IDH-Mut Malignant
JWS_AGAGCCCCAAGCTGCC-1	IDH-Mut Malignant
JWS_AGAGCCCGTGCTCGTG-1	IDH-Mut Malignant
JWS_AGAGCCCGTTGTTGTG-1	IDH-Mut Malignant
JWS_AGAGCCCTCGTAGCCG-1	IDH-Mut Malignant
JWS_AGATAGAGTGACAGGT-1	IDH-Mut Malignant
JWS_AGATAGATCGAACGCC-1	IDH-Mut Malignant
JWS_AGATAGATCTGCGAGC-1	IDH-Mut Malignant
JWS_AGATCCACAGCGGATA-1	IDH-Mut Malignant
JWS_AGATCCAGTCGCACAC-1	IDH-Mut Malignant
JWS_AGATCCAGTCTGCGCA-1	IDH-Mut Malignant
JWS_AGATCCAGTTCTCCCA-1	IDH-Mut Malignant
JWS_AGATCGTCACATACGT-1	IDH-Mut Malignant
JWS_AGATCGTCACTTCAAG-1	IDH-Mut Malignant
JWS_AGATCGTCAGAAACCG-1	IDH-Mut Malignant
JWS_AGATCGTCATCATTGG-1	IDH-Mut Malignant
JWS_AGATCGTCATGGGTTT-1	IDH-Mut Malignant
JWS_AGATCGTCATGGTACT-1	IDH-Mut Malignant
JWS_AGATCGTGTTAGTTCG-1	IDH-Mut Malignant
JWS_AGATCGTTCGACTCCT-1	IDH-Mut Malignant
JWS_AGATCGTTCGTAACCA-1	IDH-Mut Malignant
JWS_AGATGAAAGCGACTAG-1	IDH-Mut Malignant
JWS_AGATGAACAAACCACT-1	Monocytic cells
JWS_AGATGAAGTACGATCT-1	IDH-Mut Malignant
JWS_AGATGAAGTCAACACT-1	IDH-Mut Malignant
JWS_AGATGCTAGCAATTAG-1	Monocytic cells
JWS_AGATGCTAGGAATCGC-1	IDH-Mut Malignant
JWS_AGATGCTCAAGCACAG-1	IDH-Mut Malignant
JWS_AGATGCTCACCCAATA-1	IDH-Mut Malignant
JWS_AGATGCTTCTGGGATT-1	IDH-Mut Malignant
JWS_AGCATCACAACGAGGT-1	IDH-Mut Malignant
JWS_AGCATCACACACCAGC-1	IDH-Mut Malignant
JWS_AGCATCACAGGTGTGA-1	IDH-Mut Malignant
JWS_AGCATCACAGTGGCTC-1	IDH-Mut Malignant
JWS_AGCATCAGTCAATGGG-1	Monocytic cells
JWS_AGCATCAGTTACCTGA-1	Monocytic cells
JWS_AGCATCATCCTTCAGC-1	IDH-Mut Malignant
JWS_AGCATCATCGTGTGGC-1	IDH-Mut Malignant
JWS_AGCCAATGTATACCTG-1	IDH-Mut Malignant
JWS_AGCCAATTCCCGATCT-1	IDH-Mut Malignant
JWS_AGCCACGAGACATCCT-1	IDH-Mut Malignant
JWS_AGCCACGAGACCCTTA-1	IDH-Mut Malignant
JWS_AGCCACGAGCGTTGTT-1	IDH-Mut Malignant
JWS_AGCCACGCAGCAGTCC-1	IDH-Mut Malignant
JWS_AGCCACGCATCAACCA-1	IDH-Mut Malignant
JWS_AGCCAGCAGCCTGACC-1	IDH-Mut Malignant
JWS_AGCCAGCGTCTGTGGC-1	IDH-Mut Malignant
JWS_AGCCAGCGTGCAGATG-1	IDH-Mut Malignant
JWS_AGCCAGCTCGAGAAAT-1	IDH-Mut Malignant
JWS_AGCGATTAGAGTTGAT-1	IDH-Mut Malignant
JWS_AGCGATTCATAGCTGT-1	IDH-Mut Malignant
JWS_AGCGATTCATCGGAGA-1	IDH-Mut Malignant
JWS_AGCGATTCATGCAGCC-1	Monocytic cells
JWS_AGCGATTTCACAAGGG-1	IDH-Mut Malignant
JWS_AGCGATTTCTTTCTAG-1	IDH-Mut Malignant
JWS_AGCGCCAAGCTGGCTC-1	IDH-Mut Malignant
JWS_AGCGCCAAGTAGATCA-1	IDH-Mut Malignant
JWS_AGCGCCACAGCGTTGC-1	IDH-Mut Malignant
JWS_AGCGCCAGTACTCGTA-1	IDH-Mut Malignant
JWS_AGCGCTGAGTCGTTAC-1	IDH-Mut Malignant
JWS_AGCGCTGCAGGGAATC-1	IDH-Mut Malignant
JWS_AGCGCTGCATCAGCGC-1	Monocytic cells
JWS_AGCGCTGGTTAGGGAC-1	Monocytic cells
JWS_AGCGCTGGTTGCTCCT-1	IDH-Mut Malignant
JWS_AGCGTATGTGAGTTTC-1	IDH-Mut Malignant
JWS_AGCGTATTCGACGAGA-1	IDH-Mut Malignant
JWS_AGCGTATTCGATACAC-1	IDH-Mut Malignant
JWS_AGCGTCGAGGAATGTT-1	IDH-Mut Malignant
JWS_AGCGTCGCAGAGTGAC-1	IDH-Mut Malignant
JWS_AGCGTCGCATATCTGG-1	IDH-Mut Malignant
JWS_AGCGTCGGTCGTGTTA-1	IDH-Mut Malignant
JWS_AGCGTCGGTGCTATTG-1	IDH-Mut Malignant
JWS_AGCGTCGGTTTCGATG-1	IDH-Mut Malignant
JWS_AGCTACACACGTCATA-1	IDH-Mut Malignant
JWS_AGCTACACAGTTAAAG-1	Monocytic cells
JWS_AGCTACAGTTCGGGTC-1	IDH-Mut Malignant
JWS_AGCTCAAAGACGCTCC-1	IDH-Mut Malignant
JWS_AGCTCAAAGGGCCAAT-1	IDH-Mut Malignant
JWS_AGCTCAAAGTCCCTAA-1	IDH-Mut Malignant
JWS_AGCTCAAAGTCGTCTA-1	IDH-Mut Malignant
JWS_AGCTCAACAGTTGTTG-1	IDH-Mut Malignant
JWS_AGCTCAAGTGGATCAG-1	IDH-Mut Malignant
JWS_AGCTCAATCAGGAGAC-1	IDH-Mut Malignant
JWS_AGCTTCCAGAGTGGCT-1	IDH-Mut Malignant
JWS_AGCTTCCAGGCACCAA-1	IDH-Mut Malignant
JWS_AGCTTCCAGTCCCGGT-1	IDH-Mut Malignant
JWS_AGCTTCCGTGAATAAC-1	IDH-Mut Malignant
JWS_AGCTTCCTCCGTGGCA-1	IDH-Mut Malignant
JWS_AGGAAATCAGTTTCGA-1	IDH-Mut Malignant
JWS_AGGAAATGTCTTTCAT-1	IDH-Mut Malignant
JWS_AGGAATAAGCATCCTA-1	IDH-Mut Malignant
JWS_AGGAATAGTAACAGGC-1	IDH-Mut Malignant
JWS_AGGAATAGTCAGTTTG-1	IDH-Mut Malignant
JWS_AGGAATAGTCTACACA-1	IDH-Mut Malignant
JWS_AGGAATAGTTAGAGAT-1	Monocytic cells
JWS_AGGAATAGTTGTGGCC-1	IDH-Mut Malignant
JWS_AGGAATATCGTCAGAT-1	IDH-Mut Malignant
JWS_AGGAATATCGTCTACC-1	IDH-Mut Malignant
JWS_AGGACGAAGTGAGTTA-1	IDH-Mut Malignant
JWS_AGGACGACAAAGACTA-1	IDH-Mut Malignant
JWS_AGGACGACAATTGCTG-1	IDH-Mut Malignant
JWS_AGGACGAGTTAGGCCC-1	IDH-Mut Malignant
JWS_AGGACGATCGTCAAAC-1	IDH-Mut Malignant
JWS_AGGACGATCTTCTCAA-1	IDH-Mut Malignant
JWS_AGGACTTGTAGCTAAA-1	IDH-Mut Malignant
JWS_AGGACTTGTGCGGTAA-1	Monocytic cells
JWS_AGGACTTTCTCCCATG-1	B cells
JWS_AGGAGGTAGGTGAGCT-1	IDH-Mut Malignant
JWS_AGGAGGTAGTGAGTTA-1	IDH-Mut Malignant
JWS_AGGAGGTCAACACACT-1	IDH-Mut Malignant
JWS_AGGAGGTCAACAGCTT-1	IDH-Mut Malignant
JWS_AGGAGGTCACGAAGAC-1	IDH-Mut Malignant
JWS_AGGAGGTCACTGAGTT-1	IDH-Mut Malignant
JWS_AGGAGGTGTCACTCAA-1	IDH-Mut Malignant
JWS_AGGATAACACTCATAG-1	IDH-Mut Malignant
JWS_AGGATAAGTTACCGTA-1	IDH-Mut Malignant
JWS_AGGATAATCCGCAAAT-1	IDH-Mut Malignant
JWS_AGGATCTAGAAGATCT-1	IDH-Mut Malignant
JWS_AGGATCTCACCAATTG-1	IDH-Mut Malignant
JWS_AGGATCTCATGTCTAG-1	Monocytic cells
JWS_AGGATCTTCGATACTG-1	IDH-Mut Malignant
JWS_AGGCATTGTAAGCAAT-1	IDH-Mut Malignant
JWS_AGGCATTTCTGTGCTC-1	IDH-Mut Malignant
JWS_AGGCCACAGCGTGCTC-1	Monocytic cells
JWS_AGGCCACCAACAACAA-1	Monocytic cells
JWS_AGGCCACGTACATACC-1	IDH-Mut Malignant
JWS_AGGCCACGTCGTGGTC-1	IDH-Mut Malignant
JWS_AGGCCACGTCTGGTTA-1	IDH-Mut Malignant
JWS_AGGCCACGTCTTCGAA-1	IDH-Mut Malignant
JWS_AGGCCACGTTCGGCTG-1	IDH-Mut Malignant
JWS_AGGCTGCAGCCATATC-1	IDH-Mut Malignant
JWS_AGGCTGCGTACCTATG-1	IDH-Mut Malignant
JWS_AGGGAGTCATTGTCGA-1	IDH-Mut Malignant
JWS_AGGGAGTGTGCTGTCG-1	IDH-Mut Malignant
JWS_AGGGAGTGTGGACAGT-1	IDH-Mut Malignant
JWS_AGGGAGTTCGCTAGCG-1	IDH-Mut Malignant
JWS_AGGGCCTAGAGATTCA-1	IDH-Mut Malignant
JWS_AGGGCCTCAACCACAT-1	IDH-Mut Malignant
JWS_AGGGCCTCAGGTATGG-1	IDH-Mut Malignant
JWS_AGGGCCTCAGGTGTGA-1	IDH-Mut Malignant
JWS_AGGGCCTTCTTGGTCC-1	IDH-Mut Malignant
JWS_AGGGCTCGTCAAAGCG-1	IDH-Mut Malignant
JWS_AGGGCTCTCGAGATAA-1	IDH-Mut Malignant
JWS_AGGGTCCAGATACATG-1	IDH-Mut Malignant
JWS_AGGGTCCGTCAAAGCG-1	IDH-Mut Malignant
JWS_AGGGTCCGTCAACCTA-1	IDH-Mut Malignant
JWS_AGGGTCCGTCGCAGTC-1	IDH-Mut Malignant
JWS_AGGGTCCGTTGTACGT-1	IDH-Mut Malignant
JWS_AGGGTCCTCTGCGAGC-1	IDH-Mut Malignant
JWS_AGGGTGAAGAAATGGG-1	IDH-Mut Malignant
JWS_AGGGTGAAGAACAAGG-1	IDH-Mut Malignant
JWS_AGGGTGACACCCAACG-1	IDH-Mut Malignant
JWS_AGGGTGAGTACAGCGA-1	IDH-Mut Malignant
JWS_AGGGTGAGTCACCACG-1	IDH-Mut Malignant
JWS_AGGGTGAGTGAGTGAC-1	IDH-Mut Malignant
JWS_AGGGTGAGTTAAGGGC-1	IDH-Mut Malignant
JWS_AGGGTGAGTTCGAGCC-1	IDH-Mut Malignant
JWS_AGGGTGATCTCGACGG-1	IDH-Mut Malignant
JWS_AGGGTTTAGACAACAT-1	IDH-Mut Malignant
JWS_AGGGTTTAGCCGAATG-1	IDH-Mut Malignant
JWS_AGGGTTTAGGGAACAA-1	Monocytic cells
JWS_AGGGTTTAGTGACACG-1	IDH-Mut Malignant
JWS_AGGGTTTCAAAGGTTA-1	Monocytic cells
JWS_AGGGTTTCAATACCCA-1	B cells
JWS_AGGGTTTCATACATCG-1	IDH-Mut Malignant
JWS_AGGGTTTCATCAGCGC-1	IDH-Mut Malignant
JWS_AGGGTTTCATCCGGTG-1	Monocytic cells
JWS_AGGGTTTGTGCGAGTA-1	IDH-Mut Malignant
JWS_AGGGTTTGTTTCCATT-1	IDH-Mut Malignant
JWS_AGGGTTTTCCAGGACC-1	IDH-Mut Malignant
JWS_AGGGTTTTCTAGTACG-1	IDH-Mut Malignant
JWS_AGGTAGGAGTGGCGAT-1	IDH-Mut Malignant
JWS_AGGTAGGCACGGTGCT-1	IDH-Mut Malignant
JWS_AGGTCATAGATGGTAT-1	IDH-Mut Malignant
JWS_AGGTCATGTTAATCGC-1	Microglia
JWS_AGGTCATGTTGGGACA-1	IDH-Mut Malignant
JWS_AGGTCATTCGGAGTAG-1	IDH-Mut Malignant
JWS_AGGTCATTCTCCCATG-1	NK cells
JWS_AGGTCTAAGAATTGTG-1	Monocytic cells
JWS_AGGTCTAAGGTCACAG-1	IDH-Mut Malignant
JWS_AGGTCTACACACTGGC-1	IDH-Mut Malignant
JWS_AGGTCTACAGCCTATA-1	IDH-Mut Malignant
JWS_AGGTCTAGTAGCTTGT-1	IDH-Mut Malignant
JWS_AGGTCTAGTCATAACC-1	IDH-Mut Malignant
JWS_AGGTCTAGTTTGGAGG-1	IDH-Mut Malignant
JWS_AGGTGTTAGGTTCCAT-1	IDH-Mut Malignant
JWS_AGGTGTTCACCAAATC-1	IDH-Mut Malignant
JWS_AGGTGTTTCGCGAAGA-1	IDH-Mut Malignant
JWS_AGGTGTTTCGGTAGGA-1	IDH-Mut Malignant
JWS_AGGTGTTTCGTGGACC-1	IDH-Mut Malignant
JWS_AGGTGTTTCTAACGCA-1	Monocytic cells
JWS_AGGTTACAGAAACTAC-1	IDH-Mut Malignant
JWS_AGGTTACGTTGTGGCC-1	IDH-Mut Malignant
JWS_AGGTTACTCACTGAAC-1	T cells, CD8+
JWS_AGGTTGTAGATAGTCA-1	IDH-Mut Malignant
JWS_AGGTTGTAGTATGGAT-1	IDH-Mut Malignant
JWS_AGGTTGTCAATGACCT-1	IDH-Mut Malignant
JWS_AGGTTGTGTCGAGTGA-1	IDH-Mut Malignant
JWS_AGTAACCCAAACTAGA-1	IDH-Mut Malignant
JWS_AGTAACCCAGCGAACA-1	IDH-Mut Malignant
JWS_AGTAACCTCGATCCCT-1	IDH-Mut Malignant
JWS_AGTACCACAGAGAGGG-1	IDH-Mut Malignant
JWS_AGTACCACAGTAACCT-1	IDH-Mut Malignant
JWS_AGTACCATCCATCCGT-1	IDH-Mut Malignant
JWS_AGTACCATCCGGTAAT-1	IDH-Mut Malignant
JWS_AGTACTGCAGGTTCGC-1	IDH-Mut Malignant
JWS_AGTACTGCAGTCCCGA-1	IDH-Mut Malignant
JWS_AGTACTGGTCCACAGC-1	IDH-Mut Malignant
JWS_AGTACTGTCCATCCGT-1	IDH-Mut Malignant
JWS_AGTACTGTCGTCTACC-1	Monocytic cells
JWS_AGTAGCTAGCAATAGT-1	IDH-Mut Malignant
JWS_AGTAGCTAGCGACAGT-1	Monocytic cells
JWS_AGTAGCTCAACCGTAT-1	Macrophage
JWS_AGTAGCTCATGTGACT-1	IDH-Mut Malignant
JWS_AGTAGCTGTACTAGCT-1	IDH-Mut Malignant
JWS_AGTAGCTGTATCGCAT-1	IDH-Mut Malignant
JWS_AGTAGCTTCATGGCCG-1	IDH-Mut Malignant
JWS_AGTAGCTTCCATTTCA-1	IDH-Mut Malignant
JWS_AGTAGTCCAGATTAAG-1	Monocytic cells
JWS_AGTAGTCCATCATTGG-1	IDH-Mut Malignant
JWS_AGTAGTCCATGGGTTT-1	Monocytic cells
JWS_AGTAGTCCATTGGCAT-1	IDH-Mut Malignant
JWS_AGTAGTCGTTATGTGC-1	Monocytic cells
JWS_AGTAGTCGTTCTCCCA-1	Monocytic cells
JWS_AGTCAACCAAGAAACT-1	IDH-Mut Malignant
JWS_AGTCAACCAATCGCGC-1	IDH-Mut Malignant
JWS_AGTCAACCACGTACAT-1	Monocytic cells
JWS_AGTCAACCATCGCCTT-1	IDH-Mut Malignant
JWS_AGTCAACGTCGATTAC-1	IDH-Mut Malignant
JWS_AGTCAACGTGACTATC-1	IDH-Mut Malignant
JWS_AGTCAACGTGATACAA-1	IDH-Mut Malignant
JWS_AGTCAACTCCCGAGGT-1	IDH-Mut Malignant
JWS_AGTCAACTCTAAGGAA-1	IDH-Mut Malignant
JWS_AGTCACAAGCTATCTG-1	Monocytic cells
JWS_AGTCACACAAGTCCAT-1	IDH-Mut Malignant
JWS_AGTCACACAGGGACTA-1	IDH-Mut Malignant
JWS_AGTCACAGTATGGTAA-1	IDH-Mut Malignant
JWS_AGTCACAGTTACCCTC-1	IDH-Mut Malignant
JWS_AGTCATGCAAAGGCGT-1	IDH-Mut Malignant
JWS_AGTCATGGTGGCTACC-1	IDH-Mut Malignant
JWS_AGTCATGGTTCCGCTT-1	IDH-Mut Malignant
JWS_AGTCATGTCGAGCTGC-1	IDH-Mut Malignant
JWS_AGTCATGTCTTAAGGC-1	IDH-Mut Malignant
JWS_AGTCATGTCTTGAACG-1	IDH-Mut Malignant
JWS_AGTCTCCAGCCAAGCA-1	IDH-Mut Malignant
JWS_AGTCTCCAGTAACCGG-1	IDH-Mut Malignant
JWS_AGTCTCCAGTGAATAC-1	IDH-Mut Malignant
JWS_AGTCTCCCACAATGCT-1	IDH-Mut Malignant
JWS_AGTCTCCGTATTCTCT-1	IDH-Mut Malignant
JWS_AGTCTCCTCAAACGTC-1	IDH-Mut Malignant
JWS_AGTGACTAGGCTCAAG-1	IDH-Mut Malignant
JWS_AGTGACTGTACCGTGC-1	IDH-Mut Malignant
JWS_AGTGACTGTCCAGCGT-1	Monocytic cells
JWS_AGTGACTTCGTTCCTG-1	IDH-Mut Malignant
JWS_AGTGATCAGCGACAGT-1	IDH-Mut Malignant
JWS_AGTGATCAGCGCTGCT-1	Monocytic cells
JWS_AGTGATCCACTTGGCG-1	IDH-Mut Malignant
JWS_AGTGATCCATACTTTC-1	IDH-Mut Malignant
JWS_AGTGATCCATGACAGG-1	IDH-Mut Malignant
JWS_AGTGATCGTTGGACTT-1	IDH-Mut Malignant
JWS_AGTGATCTCTGGTGCG-1	IDH-Mut Malignant
JWS_AGTGCCGAGCGATTCT-1	IDH-Mut Malignant
JWS_AGTGCCGAGTAAACGT-1	Monocytic cells
JWS_AGTGCCGGTGACACGA-1	IDH-Mut Malignant
JWS_AGTGTTGAGCAGATAT-1	IDH-Mut Malignant
JWS_AGTGTTGCACTATCCC-1	unassigned
JWS_AGTGTTGGTCTCCCTA-1	IDH-Mut Malignant
JWS_AGTGTTGTCGCAATTG-1	IDH-Mut Malignant
JWS_AGTTAGCAGAATCGTA-1	IDH-Mut Malignant
JWS_AGTTAGCCACGCTATA-1	Monocytic cells
JWS_AGTTAGCCACGTAGTT-1	IDH-Mut Malignant
JWS_AGTTAGCGTACGTACT-1	IDH-Mut Malignant
JWS_AGTTAGCTCCCATGGG-1	Monocytic cells
JWS_AGTTAGCTCCGAGGCT-1	IDH-Mut Malignant
JWS_AGTTCCCCAATCGTCA-1	IDH-Mut Malignant
JWS_AGTTCCCCACCCTGTT-1	IDH-Mut Malignant
JWS_AGTTCCCCAGCTGAGA-1	IDH-Mut Malignant
JWS_AGTTCCCCATTGGATC-1	IDH-Mut Malignant
JWS_AGTTCCCGTGCAGTGA-1	IDH-Mut Malignant
JWS_AGTTCCCGTGGTAATA-1	Microglia
JWS_AGTTCCCGTTATAGCC-1	IDH-Mut Malignant
JWS_AGTTCCCTCACTTGGA-1	IDH-Mut Malignant
JWS_AGTTCCCTCAGTCCGG-1	IDH-Mut Malignant
JWS_AGTTCCCTCCATTGGA-1	IDH-Mut Malignant
JWS_AGTTCCCTCGGTCGAC-1	IDH-Mut Malignant
JWS_AGTTCGAAGAATTGTG-1	Monocytic cells
JWS_AGTTCGAAGCCAGTAG-1	IDH-Mut Malignant
JWS_AGTTCGAAGGCTCAAG-1	IDH-Mut Malignant
JWS_AGTTCGAAGGGCGAGA-1	IDH-Mut Malignant
JWS_AGTTCGAAGGTATTGA-1	IDH-Mut Malignant
JWS_AGTTCGAGTCTGTGAT-1	IDH-Mut Malignant
JWS_AGTTCGAGTTCTTAGG-1	IDH-Mut Malignant
JWS_AGTTCGATCCCTCATG-1	IDH-Mut Malignant
JWS_AGTTCGATCCTGCTAC-1	IDH-Mut Malignant
JWS_AGTTCGATCTAAGCGT-1	IDH-Mut Malignant
JWS_ATACCGAGTTCAAGTC-1	IDH-Mut Malignant
JWS_ATACCGAGTTTACCAG-1	IDH-Mut Malignant
JWS_ATACCTTCACAGCTGC-1	IDH-Mut Malignant
JWS_ATACCTTCACCCAACG-1	IDH-Mut Malignant
JWS_ATACTTCAGATTGCGG-1	IDH-Mut Malignant
JWS_ATACTTCAGCGCCATC-1	Monocytic cells
JWS_ATACTTCAGTCCTGCG-1	IDH-Mut Malignant
JWS_ATACTTCGTACCGGAA-1	IDH-Mut Malignant
JWS_ATAGACCAGTCTGTAC-1	IDH-Mut Malignant
JWS_ATAGACCCAAGAGTAT-1	IDH-Mut Malignant
JWS_ATAGACCCAATGCTCA-1	IDH-Mut Malignant
JWS_ATAGACCCACAGCCTG-1	IDH-Mut Malignant
JWS_ATAGACCCACCACTGG-1	IDH-Mut Malignant
JWS_ATAGACCCACTACGGC-1	IDH-Mut Malignant
JWS_ATAGACCCAGTTAAAG-1	IDH-Mut Malignant
JWS_ATAGACCGTGGCATCC-1	IDH-Mut Malignant
JWS_ATAGAGAAGAGCAACC-1	IDH-Mut Malignant
JWS_ATAGAGAAGTCATGCT-1	IDH-Mut Malignant
JWS_ATAGAGACAACGGCTC-1	IDH-Mut Malignant
JWS_ATAGAGAGTAGCTAAA-1	IDH-Mut Malignant
JWS_ATAGAGAGTGTTGCCG-1	IDH-Mut Malignant
JWS_ATAGAGATCTGAACGT-1	IDH-Mut Malignant
JWS_ATAGGCTCAGTTAGAA-1	IDH-Mut Malignant
JWS_ATAGGCTGTGACCGTC-1	IDH-Mut Malignant
JWS_ATAGGCTTCCGCGATG-1	IDH-Mut Malignant
JWS_ATAGGCTTCGCTCCTA-1	IDH-Mut Malignant
JWS_ATATCCTAGTAAGGGA-1	IDH-Mut Malignant
JWS_ATATCCTGTACGCTTA-1	IDH-Mut Malignant
JWS_ATATCCTGTCTCTCAC-1	IDH-Mut Malignant
JWS_ATCACAGAGGAACGTC-1	IDH-Mut Malignant
JWS_ATCACAGCAATTGGTC-1	IDH-Mut Malignant
JWS_ATCACAGCATGAATAG-1	IDH-Mut Malignant
JWS_ATCACAGGTGCGAACA-1	Monocytic cells
JWS_ATCACAGGTTGGGATG-1	IDH-Mut Malignant
JWS_ATCACGAAGAATCCCT-1	IDH-Mut Malignant
JWS_ATCACGACAATACCTG-1	IDH-Mut Malignant
JWS_ATCACGACAGCCGGTT-1	IDH-Mut Malignant
JWS_ATCACGAGTGCCGTAC-1	IDH-Mut Malignant
JWS_ATCACGAGTTGTAGCT-1	IDH-Mut Malignant
JWS_ATCACGATCATTACTC-1	IDH-Mut Malignant
JWS_ATCACGATCGACCCAG-1	IDH-Mut Malignant
JWS_ATCACGATCGATACTG-1	IDH-Mut Malignant
JWS_ATCACTTAGCTTTGTG-1	IDH-Mut Malignant
JWS_ATCACTTGTCAACATC-1	Monocytic cells
JWS_ATCACTTGTTGATGTC-1	IDH-Mut Malignant
JWS_ATCACTTGTTTGTTGG-1	IDH-Mut Malignant
JWS_ATCACTTTCGAGCTGC-1	IDH-Mut Malignant
JWS_ATCACTTTCTCACCCA-1	IDH-Mut Malignant
JWS_ATCAGGTAGAGGATGA-1	IDH-Mut Malignant
JWS_ATCAGGTCAAACAGGC-1	IDH-Mut Malignant
JWS_ATCAGGTGTGGATCGA-1	IDH-Mut Malignant
JWS_ATCAGGTGTTTCTATC-1	IDH-Mut Malignant
JWS_ATCAGGTTCAGACTGT-1	IDH-Mut Malignant
JWS_ATCAGGTTCGTGCTCT-1	IDH-Mut Malignant
JWS_ATCATTCCAAGCCTGC-1	Monocytic cells
JWS_ATCATTCCACGCCACA-1	IDH-Mut Malignant
JWS_ATCATTCCAGGCTCTG-1	IDH-Mut Malignant
JWS_ATCATTCGTAGTACGG-1	IDH-Mut Malignant
JWS_ATCATTCGTCGTGGTC-1	IDH-Mut Malignant
JWS_ATCATTCGTTAGGACG-1	Monocytic cells
JWS_ATCATTCTCGCCAACG-1	IDH-Mut Malignant
JWS_ATCATTCTCGTGTGAT-1	Monocytic cells
JWS_ATCATTCTCTTCTGGC-1	IDH-Mut Malignant
JWS_ATCCACCAGAGCATCG-1	IDH-Mut Malignant
JWS_ATCCACCAGATGAAGG-1	IDH-Mut Malignant
JWS_ATCCACCAGTCAATCC-1	T cells, CD8+
JWS_ATCCACCAGTCGCCCA-1	IDH-Mut Malignant
JWS_ATCCACCCAGACAAAT-1	Monocytic cells
JWS_ATCCACCGTCAATCTG-1	IDH-Mut Malignant
JWS_ATCCATTAGCAGATAT-1	IDH-Mut Malignant
JWS_ATCCATTCATAGAATG-1	IDH-Mut Malignant
JWS_ATCCATTCATCCGAAT-1	IDH-Mut Malignant
JWS_ATCCATTGTGGCTTAT-1	Monocytic cells
JWS_ATCCATTTCCATAAGC-1	IDH-Mut Malignant
JWS_ATCCCTGAGAAAGCGA-1	IDH-Mut Malignant
JWS_ATCCCTGAGCGGACAT-1	IDH-Mut Malignant
JWS_ATCCCTGAGTGCCTCG-1	IDH-Mut Malignant
JWS_ATCCCTGCAACCGCCA-1	IDH-Mut Malignant
JWS_ATCCCTGGTCGCATCG-1	IDH-Mut Malignant
JWS_ATCCCTGTCACAATGC-1	IDH-Mut Malignant
JWS_ATCCCTGTCCATTGTT-1	IDH-Mut Malignant
JWS_ATCCCTGTCTAGTGAC-1	Monocytic cells
JWS_ATCCGTCAGCAGCAGT-1	IDH-Mut Malignant
JWS_ATCCGTCAGTAGGGTC-1	IDH-Mut Malignant
JWS_ATCCGTCGTCTGTAAC-1	IDH-Mut Malignant
JWS_ATCCGTCGTGCCGGTT-1	IDH-Mut Malignant
JWS_ATCCTATAGCAGGCAT-1	IDH-Mut Malignant
JWS_ATCCTATCATAACAGA-1	IDH-Mut Malignant
JWS_ATCCTATGTACATTGC-1	T cells, CD8+
JWS_ATCCTATGTACTGGGA-1	IDH-Mut Malignant
JWS_ATCCTATGTTACAGCT-1	IDH-Mut Malignant
JWS_ATCCTATGTTGGTACT-1	IDH-Mut Malignant
JWS_ATCCTATTCCGATTAG-1	IDH-Mut Malignant
JWS_ATCCTATTCCGTATGA-1	IDH-Mut Malignant
JWS_ATCCTATTCGAGTCTA-1	B cells
JWS_ATCGATGCAGTCCGTG-1	IDH-Mut Malignant
JWS_ATCGATGCAGTCGCTG-1	IDH-Mut Malignant
JWS_ATCGATGGTAGAATAC-1	IDH-Mut Malignant
JWS_ATCGATGGTGTAAATG-1	IDH-Mut Malignant
JWS_ATCGATGTCGCTTTAT-1	Monocytic cells
JWS_ATCGCCTAGGGTGAGG-1	IDH-Mut Malignant
JWS_ATCGCCTCAGGACAGT-1	IDH-Mut Malignant
JWS_ATCGCCTGTAACGCGA-1	IDH-Mut Malignant
JWS_ATCGCCTGTCACTCTC-1	Monocytic cells
JWS_ATCGCCTTCTCAATCT-1	Monocytic cells
JWS_ATCGCCTTCTTAGTTC-1	IDH-Mut Malignant
JWS_ATCGGATAGTCATCGT-1	IDH-Mut Malignant
JWS_ATCGGATCAAAGCAAT-1	IDH-Mut Malignant
JWS_ATCGGATCACTGGCCA-1	Monocytic cells
JWS_ATCGGATCATACAGGG-1	IDH-Mut Malignant
JWS_ATCGGATGTAGGACTG-1	IDH-Mut Malignant
JWS_ATCGGATGTCACCCTT-1	IDH-Mut Malignant
JWS_ATCGGATTCCCATGGG-1	T cells, CD8+
JWS_ATCGGATTCGTTGTTT-1	IDH-Mut Malignant
JWS_ATCGGCGCATACCGTA-1	IDH-Mut Malignant
JWS_ATCGGCGGTACCAATC-1	Monocytic cells
JWS_ATCGGCGGTATGCGGA-1	IDH-Mut Malignant
JWS_ATCGTAGAGAGCATAT-1	IDH-Mut Malignant
JWS_ATCGTAGAGGCCCACT-1	IDH-Mut Malignant
JWS_ATCGTAGAGTAGTCAA-1	IDH-Mut Malignant
JWS_ATCGTAGCACCTCTGT-1	IDH-Mut Malignant
JWS_ATCGTAGTCAGGGATG-1	IDH-Mut Malignant
JWS_ATCGTAGTCCTACCAC-1	IDH-Mut Malignant
JWS_ATCGTAGTCTAAACGC-1	IDH-Mut Malignant
JWS_ATCGTCCAGGTTACCT-1	IDH-Mut Malignant
JWS_ATCGTCCAGTGAGCCA-1	IDH-Mut Malignant
JWS_ATCGTCCCAACGAGGT-1	IDH-Mut Malignant
JWS_ATCGTCCCAGCTTCGG-1	IDH-Mut Malignant
JWS_ATCGTCCCATCGGCCA-1	IDH-Mut Malignant
JWS_ATCGTGACAAAGTATG-1	IDH-Mut Malignant
JWS_ATCGTGAGTACAAACA-1	IDH-Mut Malignant
JWS_ATCGTGAGTGATGGCA-1	IDH-Mut Malignant
JWS_ATCTCTACAGCTGCCA-1	IDH-Mut Malignant
JWS_ATCTCTAGTAGGGAGG-1	IDH-Mut Malignant
JWS_ATCTCTAGTTGTACGT-1	IDH-Mut Malignant
JWS_ATCTTCAAGATGAACT-1	IDH-Mut Malignant
JWS_ATCTTCACAAGGCGTA-1	Monocytic cells
JWS_ATCTTCACATCTAGAC-1	IDH-Mut Malignant
JWS_ATCTTCAGTAACATGA-1	IDH-Mut Malignant
JWS_ATCTTCAGTCCCTCAT-1	IDH-Mut Malignant
JWS_ATCTTCATCCCGAAAT-1	IDH-Mut Malignant
JWS_ATGAAAGAGAAGTCTA-1	IDH-Mut Malignant
JWS_ATGAAAGAGATGAACT-1	IDH-Mut Malignant
JWS_ATGAAAGAGTTTCTTC-1	IDH-Mut Malignant
JWS_ATGAAAGCACATGAAA-1	IDH-Mut Malignant
JWS_ATGACCACAGTAACGG-1	IDH-Mut Malignant
JWS_ATGACCAGTGGATACG-1	IDH-Mut Malignant
JWS_ATGACCAGTTCAGCGC-1	IDH-Mut Malignant
JWS_ATGACCATCGATGCAT-1	IDH-Mut Malignant
JWS_ATGACCATCGCCATAA-1	IDH-Mut Malignant
JWS_ATGAGGGCAGCACAGA-1	IDH-Mut Malignant
JWS_ATGAGGGCATTGTCGA-1	IDH-Mut Malignant
JWS_ATGAGGGTCCGACATA-1	T cells, CD8+
JWS_ATGAGTCAGAATCGCG-1	IDH-Mut Malignant
JWS_ATGAGTCAGGCGATAC-1	IDH-Mut Malignant
JWS_ATGAGTCCAACTCCAA-1	IDH-Mut Malignant
JWS_ATGAGTCCACGGCGTT-1	Monocytic cells
JWS_ATGAGTCCACTCAGAT-1	IDH-Mut Malignant
JWS_ATGAGTCTCGAAGAAT-1	IDH-Mut Malignant
JWS_ATGATCGAGAAGTCTA-1	IDH-Mut Malignant
JWS_ATGATCGAGGCGAACT-1	IDH-Mut Malignant
JWS_ATGATCGAGTGGAAGA-1	IDH-Mut Malignant
JWS_ATGATCGCAAGAATGT-1	IDH-Mut Malignant
JWS_ATGATCGCAGATACCT-1	IDH-Mut Malignant
JWS_ATGATCGGTAACTAAG-1	IDH-Mut Malignant
JWS_ATGATCGGTACAGGTG-1	IDH-Mut Malignant
JWS_ATGATCGGTAGTCTTG-1	IDH-Mut Malignant
JWS_ATGATCGTCGAATCCA-1	IDH-Mut Malignant
JWS_ATGCATGTCCGTAGGC-1	IDH-Mut Malignant
JWS_ATGCCTCAGATCCGAG-1	IDH-Mut Malignant
JWS_ATGCCTCGTATGATCC-1	IDH-Mut Malignant
JWS_ATGCCTCGTGACAGGT-1	IDH-Mut Malignant
JWS_ATGCCTCTCATTGTTC-1	IDH-Mut Malignant
JWS_ATGCGATAGAAGCGCT-1	IDH-Mut Malignant
JWS_ATGCGATAGTCGGGAT-1	IDH-Mut Malignant
JWS_ATGCGATCAAATCCCA-1	IDH-Mut Malignant
JWS_ATGCGATGTATCACCA-1	IDH-Mut Malignant
JWS_ATGCGATGTCCGAAGA-1	IDH-Mut Malignant
JWS_ATGCGATTCCACAAGT-1	IDH-Mut Malignant
JWS_ATGCGATTCGAGTCCG-1	IDH-Mut Malignant
JWS_ATGGAGGAGGACTAAT-1	IDH-Mut Malignant
JWS_ATGGAGGAGGATATAC-1	Monocytic cells
JWS_ATGGAGGAGTTGTACC-1	Monocytic cells
JWS_ATGGAGGAGTTGTCGT-1	IDH-Mut Malignant
JWS_ATGGAGGCACTGGATT-1	IDH-Mut Malignant
JWS_ATGGATCCAAACTCGT-1	Monocytic cells
JWS_ATGGATCGTGATGAAT-1	IDH-Mut Malignant
JWS_ATGGATCGTGGACTGA-1	IDH-Mut Malignant
JWS_ATGGATCGTTTACTGG-1	Monocytic cells
JWS_ATGGATCTCCGTGACG-1	Monocytic cells
JWS_ATGGATCTCGCCTATC-1	IDH-Mut Malignant
JWS_ATGGGAGCAATTAGGA-1	IDH-Mut Malignant
JWS_ATGGGAGCAGGCGAAT-1	IDH-Mut Malignant
JWS_ATGGGAGCATCCGGTG-1	IDH-Mut Malignant
JWS_ATGGGAGGTCATAAAG-1	IDH-Mut Malignant
JWS_ATGGGAGGTCTTTATC-1	IDH-Mut Malignant
JWS_ATGGGAGGTTTCGACA-1	IDH-Mut Malignant
JWS_ATGGGAGTCAAACGAA-1	IDH-Mut Malignant
JWS_ATGGGTTCATGTAACC-1	IDH-Mut Malignant
JWS_ATGGGTTGTACAAACA-1	IDH-Mut Malignant
JWS_ATGGGTTGTGGCTCTG-1	IDH-Mut Malignant
JWS_ATGGGTTGTTGGGTTT-1	IDH-Mut Malignant
JWS_ATGGGTTTCACCTCAC-1	IDH-Mut Malignant
JWS_ATGGGTTTCGGCCCAA-1	IDH-Mut Malignant
JWS_ATGGGTTTCTTCCGTG-1	IDH-Mut Malignant
JWS_ATGGTTGAGTTAACAG-1	IDH-Mut Malignant
JWS_ATGGTTGAGTTGTAGA-1	IDH-Mut Malignant
JWS_ATGGTTGCAGAAATCA-1	IDH-Mut Malignant
JWS_ATGGTTGGTCACGACC-1	IDH-Mut Malignant
JWS_ATGGTTGGTGACCGTC-1	IDH-Mut Malignant
JWS_ATGGTTGTCCAAGCCG-1	IDH-Mut Malignant
JWS_ATGGTTGTCCTAGCGG-1	IDH-Mut Malignant
JWS_ATGTCCCAGGGAGAAT-1	IDH-Mut Malignant
JWS_ATGTCCCCACTTCTCG-1	IDH-Mut Malignant
JWS_ATGTCCCGTGGGTATG-1	IDH-Mut Malignant
JWS_ATGTCCCTCATCACAG-1	IDH-Mut Malignant
JWS_ATGTCTTAGACATCAA-1	IDH-Mut Malignant
JWS_ATGTCTTAGGACCCAA-1	IDH-Mut Malignant
JWS_ATGTCTTGTCAAGGCA-1	IDH-Mut Malignant
JWS_ATGTCTTTCCGATGTA-1	IDH-Mut Malignant
JWS_ATGTCTTTCTACACTT-1	IDH-Mut Malignant
JWS_ATTACCTAGAATCGAT-1	IDH-Mut Malignant
JWS_ATTACCTAGAGGCGTT-1	Monocytic cells
JWS_ATTACCTAGCGTTACT-1	IDH-Mut Malignant
JWS_ATTACCTCAATAGAGT-1	IDH-Mut Malignant
JWS_ATTACCTGTGCGGTAA-1	IDH-Mut Malignant
JWS_ATTACCTGTGGGACAT-1	IDH-Mut Malignant
JWS_ATTACCTGTTCAACGT-1	IDH-Mut Malignant
JWS_ATTACCTGTTGTCCCT-1	IDH-Mut Malignant
JWS_ATTACCTTCATAGGCT-1	IDH-Mut Malignant
JWS_ATTACCTTCTAGCATG-1	IDH-Mut Malignant
JWS_ATTACTCAGAGTACCG-1	IDH-Mut Malignant
JWS_ATTACTCGTGACGCCT-1	IDH-Mut Malignant
JWS_ATTACTCGTGTCATGT-1	IDH-Mut Malignant
JWS_ATTATCCCAAGAATGT-1	IDH-Mut Malignant
JWS_ATTATCCCAAGCTCTA-1	IDH-Mut Malignant
JWS_ATTATCCCAATTCGTG-1	IDH-Mut Malignant
JWS_ATTATCCCAGCATACT-1	IDH-Mut Malignant
JWS_ATTATCCCAGTTCCAA-1	IDH-Mut Malignant
JWS_ATTATCCGTCCATAGT-1	T cells, CD8+
JWS_ATTATCCGTCTAATCG-1	IDH-Mut Malignant
JWS_ATTATCCGTTGAATCC-1	IDH-Mut Malignant
JWS_ATTCACTAGCCACCGT-1	IDH-Mut Malignant
JWS_ATTCACTAGGATGAGA-1	Monocytic cells
JWS_ATTCACTCAACCGGAA-1	IDH-Mut Malignant
JWS_ATTCACTCAATTCGTG-1	IDH-Mut Malignant
JWS_ATTCACTCACATGGTT-1	IDH-Mut Malignant
JWS_ATTCACTGTTAGCGGA-1	IDH-Mut Malignant
JWS_ATTCACTGTTTAAGGA-1	IDH-Mut Malignant
JWS_ATTCACTTCAGAGCGA-1	Monocytic cells
JWS_ATTCAGGCATCCTAAG-1	Monocytic cells
JWS_ATTCAGGGTATCCTCC-1	IDH-Mut Malignant
JWS_ATTCAGGGTGTTACTG-1	IDH-Mut Malignant
JWS_ATTCAGGTCATCGCAA-1	IDH-Mut Malignant
JWS_ATTCAGGTCCTCACTG-1	IDH-Mut Malignant
JWS_ATTCAGGTCTTAGCTT-1	IDH-Mut Malignant
JWS_ATTCATCAGGCCCACT-1	IDH-Mut Malignant
JWS_ATTCATCGTGCCTGAC-1	IDH-Mut Malignant
JWS_ATTCATCTCATGCTAG-1	IDH-Mut Malignant
JWS_ATTCATCTCCTTACCG-1	IDH-Mut Malignant
JWS_ATTCCATAGGTGCTGA-1	IDH-Mut Malignant
JWS_ATTCCATCACTACACA-1	Monocytic cells
JWS_ATTCCATGTAGCGTCC-1	IDH-Mut Malignant
JWS_ATTCCATGTGCCTGCA-1	unassigned
JWS_ATTCCATTCCATATGG-1	IDH-Mut Malignant
JWS_ATTCCATTCTGCATGA-1	IDH-Mut Malignant
JWS_ATTCCCGAGCAGATAT-1	IDH-Mut Malignant
JWS_ATTCCCGCAACACAGG-1	IDH-Mut Malignant
JWS_ATTCCCGCACGGCCAT-1	IDH-Mut Malignant
JWS_ATTCCCGCAGTTAAAG-1	Monocytic cells
JWS_ATTCCCGCATGTACGT-1	IDH-Mut Malignant
JWS_ATTCCCGGTGTTGAGG-1	IDH-Mut Malignant
JWS_ATTCCTAAGGCTAACG-1	IDH-Mut Malignant
JWS_ATTCCTACACTGGAAG-1	Monocytic cells
JWS_ATTCCTACAGCATTGT-1	IDH-Mut Malignant
JWS_ATTCGTTAGTAGCATA-1	IDH-Mut Malignant
JWS_ATTCGTTGTACCATAC-1	IDH-Mut Malignant
JWS_ATTCGTTGTATCGATC-1	IDH-Mut Malignant
JWS_ATTCGTTTCGTGGGAA-1	IDH-Mut Malignant
JWS_ATTCGTTTCTATCGGA-1	IDH-Mut Malignant
JWS_ATTCTACAGGCGTTGA-1	IDH-Mut Malignant
JWS_ATTCTACAGGTTATAG-1	IDH-Mut Malignant
JWS_ATTCTTGAGGTGCCAA-1	IDH-Mut Malignant
JWS_ATTCTTGAGTAGGATT-1	IDH-Mut Malignant
JWS_ATTCTTGGTACAGTCT-1	IDH-Mut Malignant
JWS_ATTCTTGGTACCGCGT-1	IDH-Mut Malignant
JWS_ATTCTTGGTCCGGATC-1	IDH-Mut Malignant
JWS_ATTCTTGGTGGCCTCA-1	IDH-Mut Malignant
JWS_ATTGGGTAGATTACCC-1	IDH-Mut Malignant
JWS_ATTGGGTAGGGAGTTC-1	IDH-Mut Malignant
JWS_ATTGGGTGTACAATAG-1	Microglia
JWS_ATTGGGTGTACTAAGA-1	IDH-Mut Malignant
JWS_ATTGGGTGTATCAGGG-1	IDH-Mut Malignant
JWS_ATTGGGTGTCTTGGTA-1	IDH-Mut Malignant
JWS_ATTGGGTTCGTGTTCC-1	IDH-Mut Malignant
JWS_ATTGTTCAGGTATCTC-1	IDH-Mut Malignant
JWS_ATTGTTCCAGGTCCGT-1	IDH-Mut Malignant
JWS_ATTGTTCTCATTGCCC-1	IDH-Mut Malignant
JWS_ATTGTTCTCCACAAGT-1	IDH-Mut Malignant
JWS_ATTGTTCTCGGTAGAG-1	IDH-Mut Malignant
JWS_ATTGTTCTCTAGTACG-1	IDH-Mut Malignant
JWS_ATTGTTCTCTGCTCTG-1	IDH-Mut Malignant
JWS_ATTTACCAGCTCTGTA-1	IDH-Mut Malignant
JWS_ATTTACCCACGACTAT-1	IDH-Mut Malignant
JWS_ATTTACCGTACAAGTA-1	IDH-Mut Malignant
JWS_ATTTACCGTATGCAAA-1	IDH-Mut Malignant
JWS_ATTTCACAGCGTGTTT-1	IDH-Mut Malignant
JWS_ATTTCACTCATTCACT-1	IDH-Mut Malignant
JWS_ATTTCACTCGCGCCAA-1	IDH-Mut Malignant
JWS_ATTTCTGAGGTCGTAG-1	IDH-Mut Malignant
JWS_ATTTCTGCAACCCTCT-1	IDH-Mut Malignant
JWS_ATTTCTGTCAAACTGC-1	IDH-Mut Malignant
JWS_ATTTCTGTCGAAGCCC-1	IDH-Mut Malignant
JWS_CAAAGAAAGGAAAGAC-1	IDH-Mut Malignant
JWS_CAAAGAACAACTGATC-1	IDH-Mut Malignant
JWS_CAAAGAAGTACCGCGT-1	IDH-Mut Malignant
JWS_CAAAGAATCCTGCTAC-1	IDH-Mut Malignant
JWS_CAACAACAGGCAGGTT-1	IDH-Mut Malignant
JWS_CAACAGTAGCACTAGG-1	IDH-Mut Malignant
JWS_CAACAGTAGTAGCAAT-1	IDH-Mut Malignant
JWS_CAACAGTCACAAATGA-1	IDH-Mut Malignant
JWS_CAACAGTCACTTCAGA-1	IDH-Mut Malignant
JWS_CAACAGTCATGAATAG-1	IDH-Mut Malignant
JWS_CAACAGTGTGCGAACA-1	IDH-Mut Malignant
JWS_CAACAGTTCGCCTTTG-1	IDH-Mut Malignant
JWS_CAACCAAAGACATAAC-1	IDH-Mut Malignant
JWS_CAACCAACACAGTCAT-1	IDH-Mut Malignant
JWS_CAACCAACACTACACA-1	unassigned
JWS_CAACCAACATATAGCC-1	IDH-Mut Malignant
JWS_CAACCAAGTCGTTGGC-1	IDH-Mut Malignant
JWS_CAACCAATCACTGGTA-1	IDH-Mut Malignant
JWS_CAACCTCAGATGTAGT-1	IDH-Mut Malignant
JWS_CAACCTCAGGCTCCCA-1	IDH-Mut Malignant
JWS_CAACCTCAGGGTACAC-1	IDH-Mut Malignant
JWS_CAACCTCCATTAGGCT-1	IDH-Mut Malignant
JWS_CAACCTCGTATCAGCT-1	Monocytic cells
JWS_CAACGATAGACCTTTG-1	IDH-Mut Malignant
JWS_CAACGATAGTGGAAGA-1	IDH-Mut Malignant
JWS_CAACGATCAAGGACAC-1	B cells
JWS_CAACGATCACATTGTG-1	IDH-Mut Malignant
JWS_CAACGATGTAGAGCTG-1	IDH-Mut Malignant
JWS_CAACGATGTCGCAGTC-1	IDH-Mut Malignant
JWS_CAACGATGTTTGGAGG-1	IDH-Mut Malignant
JWS_CAACGATTCCACCTGT-1	IDH-Mut Malignant
JWS_CAACGATTCCTGGGTG-1	IDH-Mut Malignant
JWS_CAACGGCAGCAACAAT-1	IDH-Mut Malignant
JWS_CAACGGCAGCCTCTCT-1	IDH-Mut Malignant
JWS_CAACGGCAGCTGAAGC-1	IDH-Mut Malignant
JWS_CAACGGCCATGTCAGT-1	IDH-Mut Malignant
JWS_CAACGGCGTCCGACGT-1	IDH-Mut Malignant
JWS_CAAGACTAGTACCGGA-1	IDH-Mut Malignant
JWS_CAAGACTAGTGCTAGG-1	IDH-Mut Malignant
JWS_CAAGACTGTCTGATAC-1	IDH-Mut Malignant
JWS_CAAGACTGTGCCCTTT-1	IDH-Mut Malignant
JWS_CAAGACTGTTGCTCGG-1	IDH-Mut Malignant
JWS_CAAGACTTCCGTGTGG-1	IDH-Mut Malignant
JWS_CAAGAGGCACAACATC-1	IDH-Mut Malignant
JWS_CAAGAGGGTGTTAAAG-1	IDH-Mut Malignant
JWS_CAAGCTAAGGTAAGAG-1	IDH-Mut Malignant
JWS_CAAGCTACAGGACGAT-1	IDH-Mut Malignant
JWS_CAAGCTAGTCATACCA-1	IDH-Mut Malignant
JWS_CAAGCTATCCTGTTGC-1	IDH-Mut Malignant
JWS_CAAGCTATCGCTAGCG-1	IDH-Mut Malignant
JWS_CAAGGGACACAGCCAC-1	IDH-Mut Malignant
JWS_CAAGGGACATGACTAC-1	IDH-Mut Malignant
JWS_CAAGGGAGTCCTACGG-1	Microglia
JWS_CAAGGGAGTTACAGCT-1	IDH-Mut Malignant
JWS_CAAGGGAGTTCGTAAC-1	Monocytic cells
JWS_CAATACGCAAAGCACG-1	IDH-Mut Malignant
JWS_CAATACGCACGTTGGC-1	Monocytic cells
JWS_CAATACGCAGCACACC-1	IDH-Mut Malignant
JWS_CAATACGCATGAGGGT-1	IDH-Mut Malignant
JWS_CAATACGGTTGAGGAC-1	IDH-Mut Malignant
JWS_CAATACGTCTCAACCC-1	IDH-Mut Malignant
JWS_CAATCGAAGATACAGT-1	IDH-Mut Malignant
JWS_CAATCGACAATACCCA-1	IDH-Mut Malignant
JWS_CAATCGAGTAAGTTGA-1	Monocytic cells
JWS_CAATCGATCCCTCATG-1	T cells, CD8+
JWS_CAATGACAGAGTTGAT-1	IDH-Mut Malignant
JWS_CAATGACAGCAAATGT-1	IDH-Mut Malignant
JWS_CAATGACAGCACTAAA-1	IDH-Mut Malignant
JWS_CAATGACAGCGACAGT-1	IDH-Mut Malignant
JWS_CAATGACAGTCACTGT-1	IDH-Mut Malignant
JWS_CAATGACCAAGGGCAT-1	unassigned
JWS_CAATGACGTATAATGG-1	Monocytic cells
JWS_CAATGACGTATCGTGT-1	IDH-Mut Malignant
JWS_CAATGACGTTCAAGGG-1	IDH-Mut Malignant
JWS_CAATGACGTTCGGTTA-1	IDH-Mut Malignant
JWS_CAATTTCCACGACAGA-1	IDH-Mut Malignant
JWS_CACAACAAGTCTCCTC-1	IDH-Mut Malignant
JWS_CACAACACAAAGAACT-1	IDH-Mut Malignant
JWS_CACACAAAGCAGCCTC-1	IDH-Mut Malignant
JWS_CACACAACAAATAAGC-1	IDH-Mut Malignant
JWS_CACACAACAACGACTT-1	IDH-Mut Malignant
JWS_CACACAACATCCCACT-1	IDH-Mut Malignant
JWS_CACACAACATGGAGAC-1	IDH-Mut Malignant
JWS_CACACAAGTATGAGAT-1	IDH-Mut Malignant
JWS_CACACAAGTGCTAGCC-1	IDH-Mut Malignant
JWS_CACACAATCCCGTGAG-1	IDH-Mut Malignant
JWS_CACAGATAGCGTCGAA-1	IDH-Mut Malignant
JWS_CACAGATCAATTAGGA-1	IDH-Mut Malignant
JWS_CACAGATCATAGAAAC-1	IDH-Mut Malignant
JWS_CACAGGCAGAATAACC-1	IDH-Mut Malignant
JWS_CACAGGCAGACTAAGT-1	IDH-Mut Malignant
JWS_CACAGGCGTTGAATCC-1	IDH-Mut Malignant
JWS_CACAGGCTCATCGCTC-1	IDH-Mut Malignant
JWS_CACAGGCTCTCATTGT-1	IDH-Mut Malignant
JWS_CACATGAAGCAATTAG-1	IDH-Mut Malignant
JWS_CACATGAAGGCGCTTC-1	IDH-Mut Malignant
JWS_CACATGACACACACGC-1	unassigned
JWS_CACATGACAGAATTCC-1	IDH-Mut Malignant
JWS_CACATGAGTATAGGGC-1	IDH-Mut Malignant
JWS_CACATGAGTATGGGAC-1	IDH-Mut Malignant
JWS_CACATGAGTCTACAAC-1	IDH-Mut Malignant
JWS_CACATGATCAGTCAGT-1	IDH-Mut Malignant
JWS_CACATGATCCGTAGGC-1	IDH-Mut Malignant
JWS_CACCAAAAGATGGGCT-1	IDH-Mut Malignant
JWS_CACCAAAAGCTGCGAA-1	IDH-Mut Malignant
JWS_CACCAAAAGGGCCAAT-1	IDH-Mut Malignant
JWS_CACCAAACACAGAAGC-1	IDH-Mut Malignant
JWS_CACCAAATCCACATAG-1	IDH-Mut Malignant
JWS_CACCGTTCAAGACGAC-1	IDH-Mut Malignant
JWS_CACCGTTGTATGGTAA-1	IDH-Mut Malignant
JWS_CACCGTTTCAAACGAA-1	Monocytic cells
JWS_CACCGTTTCCAAGAGG-1	IDH-Mut Malignant
JWS_CACCGTTTCTATACTC-1	Monocytic cells
JWS_CACGAATAGGTAGGCT-1	IDH-Mut Malignant
JWS_CACGAATGTCTCCTGT-1	IDH-Mut Malignant
JWS_CACGAATTCCTCAGAA-1	IDH-Mut Malignant
JWS_CACGAATTCTAACGGT-1	IDH-Mut Malignant
JWS_CACGGGTAGAAGGCTC-1	Monocytic cells
JWS_CACGGGTCACGACAGA-1	IDH-Mut Malignant
JWS_CACGGGTGTGCGACAA-1	IDH-Mut Malignant
JWS_CACGGGTGTTGACTAC-1	IDH-Mut Malignant
JWS_CACGTGGGTAACTTCG-1	IDH-Mut Malignant
JWS_CACGTGGGTCAAGGCA-1	IDH-Mut Malignant
JWS_CACGTGGTCGCCAATA-1	IDH-Mut Malignant
JWS_CACGTTCGTGTGACCC-1	IDH-Mut Malignant
JWS_CACGTTCTCGAATCCA-1	IDH-Mut Malignant
JWS_CACTAAGCACAATGTC-1	IDH-Mut Malignant
JWS_CACTAAGCAGTTGTTG-1	IDH-Mut Malignant
JWS_CACTAAGGTAGTCTGT-1	IDH-Mut Malignant
JWS_CACTAAGGTGATACCT-1	IDH-Mut Malignant
JWS_CACTAAGTCCATACTT-1	IDH-Mut Malignant
JWS_CACTAAGTCTTGGATG-1	IDH-Mut Malignant
JWS_CACTGAAAGCAGGCTA-1	Monocytic cells
JWS_CACTGAAAGCTTCTAG-1	IDH-Mut Malignant
JWS_CACTGAAAGTAAGAGG-1	IDH-Mut Malignant
JWS_CACTGAACATGTTTGG-1	IDH-Mut Malignant
JWS_CACTGAAGTCCGAAGA-1	IDH-Mut Malignant
JWS_CACTGGGAGAGTGTGC-1	IDH-Mut Malignant
JWS_CACTGGGAGGAACATT-1	Monocytic cells
JWS_CACTGGGAGGAACGAA-1	IDH-Mut Malignant
JWS_CACTGGGAGTAGCATA-1	IDH-Mut Malignant
JWS_CACTGGGGTGTCTTAG-1	IDH-Mut Malignant
JWS_CACTGGGGTTTAGACC-1	IDH-Mut Malignant
JWS_CACTGGGTCCTCAGAA-1	IDH-Mut Malignant
JWS_CACTGTCGTGGTCTTA-1	IDH-Mut Malignant
JWS_CACTGTCGTGGTGATG-1	IDH-Mut Malignant
JWS_CACTGTCTCCAAGCAT-1	IDH-Mut Malignant
JWS_CACTGTCTCGATCCCT-1	IDH-Mut Malignant
JWS_CACTGTCTCTAATTCC-1	IDH-Mut Malignant
JWS_CACTTCGAGTGCTACT-1	IDH-Mut Malignant
JWS_CACTTCGCATGACAAA-1	B cells
JWS_CACTTCGCATGGAGAC-1	IDH-Mut Malignant
JWS_CACTTCGGTCTACAGT-1	IDH-Mut Malignant
JWS_CACTTCGGTGTGGTCC-1	IDH-Mut Malignant
JWS_CACTTCGTCGATACTG-1	IDH-Mut Malignant
JWS_CAGAGCCCAAAGGCTG-1	IDH-Mut Malignant
JWS_CAGAGCCGTCAGGTAG-1	IDH-Mut Malignant
JWS_CAGAGCCGTTGCCGAC-1	IDH-Mut Malignant
JWS_CAGAGCCTCCCTGTTG-1	IDH-Mut Malignant
JWS_CAGAGCCTCGAGATGG-1	Monocytic cells
JWS_CAGATACAGGGATGTC-1	IDH-Mut Malignant
JWS_CAGATACAGTAATACG-1	IDH-Mut Malignant
JWS_CAGATACAGTAGTGCG-1	IDH-Mut Malignant
JWS_CAGATACAGTGCCTCG-1	IDH-Mut Malignant
JWS_CAGATACGTACCAGAG-1	IDH-Mut Malignant
JWS_CAGATACTCAAGGAGC-1	IDH-Mut Malignant
JWS_CAGATACTCCACTGAA-1	IDH-Mut Malignant
JWS_CAGATACTCGGCACTG-1	IDH-Mut Malignant
JWS_CAGATACTCGGTTAGT-1	IDH-Mut Malignant
JWS_CAGATCAAGATGACCG-1	IDH-Mut Malignant
JWS_CAGATCAAGCGATTCT-1	IDH-Mut Malignant
JWS_CAGATCAAGGCCTGCT-1	IDH-Mut Malignant
JWS_CAGATCAGTTGCCTAA-1	IDH-Mut Malignant
JWS_CAGATTGGTCACTTAG-1	Monocytic cells
JWS_CAGATTGGTCTGATAC-1	IDH-Mut Malignant
JWS_CAGATTGTCTCATTAC-1	IDH-Mut Malignant
JWS_CAGCAATAGGCTTAGG-1	IDH-Mut Malignant
JWS_CAGCAATCAGCTAACT-1	IDH-Mut Malignant
JWS_CAGCAATGTTCTAACG-1	IDH-Mut Malignant
JWS_CAGCAATTCTGACAGT-1	IDH-Mut Malignant
JWS_CAGCACGCATACCACA-1	IDH-Mut Malignant
JWS_CAGCACGCATTCACAG-1	IDH-Mut Malignant
JWS_CAGCACGGTTCGGGTC-1	Monocytic cells
JWS_CAGCACGGTTGAGTCT-1	IDH-Mut Malignant
JWS_CAGCAGCCAACTACGT-1	IDH-Mut Malignant
JWS_CAGCAGCGTATCGCAT-1	IDH-Mut Malignant
JWS_CAGCAGCGTCGCAGTC-1	IDH-Mut Malignant
JWS_CAGCAGCTCAGACAAA-1	B cells
JWS_CAGCAGCTCTACTTCA-1	IDH-Mut Malignant
JWS_CAGCCAGCAATAGGAT-1	IDH-Mut Malignant
JWS_CAGCCAGCATAACAGA-1	IDH-Mut Malignant
JWS_CAGCCAGTCAAGTAAG-1	IDH-Mut Malignant
JWS_CAGCCAGTCCTCATAT-1	IDH-Mut Malignant
JWS_CAGCCAGTCGCACGGT-1	IDH-Mut Malignant
JWS_CAGCGTGAGTGGGAAA-1	IDH-Mut Malignant
JWS_CAGCGTGAGTTCTCTT-1	IDH-Mut Malignant
JWS_CAGCGTGCAATATCCG-1	IDH-Mut Malignant
JWS_CAGCGTGCAGAAATCA-1	IDH-Mut Malignant
JWS_CAGCGTGGTAGCGCTC-1	IDH-Mut Malignant
JWS_CAGCGTGTCAAATAGG-1	IDH-Mut Malignant
JWS_CAGGCCAAGGATGTTA-1	Monocytic cells
JWS_CAGGCCAGTATGGTTC-1	IDH-Mut Malignant
JWS_CAGGCCATCTGTCAGA-1	IDH-Mut Malignant
JWS_CAGGGCTCACGTCGTG-1	IDH-Mut Malignant
JWS_CAGGGCTCATCCGTGG-1	IDH-Mut Malignant
JWS_CAGGGCTGTAACTAAG-1	IDH-Mut Malignant
JWS_CAGGGCTGTAGTTACC-1	IDH-Mut Malignant
JWS_CAGGTATAGTATGATG-1	IDH-Mut Malignant
JWS_CAGGTATCACGGATCC-1	IDH-Mut Malignant
JWS_CAGGTATTCAAGTGTC-1	IDH-Mut Malignant
JWS_CAGGTATTCCCAGGAC-1	Monocytic cells
JWS_CAGGTATTCCCGTTCA-1	IDH-Mut Malignant
JWS_CAGGTATTCTCGCGTT-1	IDH-Mut Malignant
JWS_CAGTGCGAGAATTTGG-1	IDH-Mut Malignant
JWS_CAGTGCGAGAGAGCGG-1	Monocytic cells
JWS_CAGTGCGAGCGTGAGT-1	IDH-Mut Malignant
JWS_CAGTGCGCACTTTATC-1	IDH-Mut Malignant
JWS_CAGTGCGGTCCATAGT-1	IDH-Mut Malignant
JWS_CAGTGCGTCAGACCGC-1	IDH-Mut Malignant
JWS_CAGTTAGAGCGAATGC-1	IDH-Mut Malignant
JWS_CAGTTAGAGTTGTACC-1	IDH-Mut Malignant
JWS_CAGTTAGCAGCAGATG-1	IDH-Mut Malignant
JWS_CAGTTAGTCCGCACTT-1	IDH-Mut Malignant
JWS_CAGTTAGTCGCTCCTA-1	IDH-Mut Malignant
JWS_CAGTTCCAGACGTCCC-1	IDH-Mut Malignant
JWS_CAGTTCCAGCGATGAC-1	IDH-Mut Malignant
JWS_CAGTTCCCACTGGATT-1	IDH-Mut Malignant
JWS_CAGTTCCCAGTCTGGC-1	IDH-Mut Malignant
JWS_CAGTTCCCATAACAGA-1	IDH-Mut Malignant
JWS_CAGTTCCGTACTCAAC-1	IDH-Mut Malignant
JWS_CAGTTCCTCATACGGT-1	IDH-Mut Malignant
JWS_CAGTTCCTCCATTCGC-1	Monocytic cells
JWS_CAGTTCCTCCGTGTAA-1	IDH-Mut Malignant
JWS_CAGTTCCTCGAGATGG-1	IDH-Mut Malignant
JWS_CAGTTCCTCTCTCTTC-1	IDH-Mut Malignant
JWS_CATAAGCCACCTCTAC-1	IDH-Mut Malignant
JWS_CATAAGCGTATGAAGT-1	IDH-Mut Malignant
JWS_CATAAGCGTGCCAAGA-1	IDH-Mut Malignant
JWS_CATAAGCTCATGACAC-1	IDH-Mut Malignant
JWS_CATACAGCAAACTCTG-1	IDH-Mut Malignant
JWS_CATACAGTCACTTGTT-1	IDH-Mut Malignant
JWS_CATACAGTCGCCTCTA-1	IDH-Mut Malignant
JWS_CATACCCAGATCCCAT-1	IDH-Mut Malignant
JWS_CATACCCAGTCACTCA-1	IDH-Mut Malignant
JWS_CATACCCCAATCGCAT-1	IDH-Mut Malignant
JWS_CATACCCCACGGTGTC-1	IDH-Mut Malignant
JWS_CATACTTAGGCCTAAG-1	IDH-Mut Malignant
JWS_CATACTTCAATCGCCG-1	IDH-Mut Malignant
JWS_CATACTTGTATATGGA-1	IDH-Mut Malignant
JWS_CATACTTGTCCACGCA-1	IDH-Mut Malignant
JWS_CATACTTGTTATCTTC-1	IDH-Mut Malignant
JWS_CATACTTTCAAAGCCT-1	Monocytic cells
JWS_CATACTTTCGTAACTG-1	IDH-Mut Malignant
JWS_CATAGACAGCGTATAA-1	IDH-Mut Malignant
JWS_CATAGACAGCGTTAGG-1	Monocytic cells
JWS_CATAGACCACCGGAAA-1	IDH-Mut Malignant
JWS_CATAGACGTAGGACTG-1	IDH-Mut Malignant
JWS_CATAGACTCTACGCAA-1	IDH-Mut Malignant
JWS_CATCAAGCAATCGCCG-1	IDH-Mut Malignant
JWS_CATCAAGCATATACCG-1	IDH-Mut Malignant
JWS_CATCAAGGTCTCGGAC-1	IDH-Mut Malignant
JWS_CATCAAGGTGATCGTT-1	Monocytic cells
JWS_CATCAAGGTTGCCTAA-1	IDH-Mut Malignant
JWS_CATCAAGTCCCTGGTT-1	IDH-Mut Malignant
JWS_CATCAAGTCCGAAGGA-1	IDH-Mut Malignant
JWS_CATCAAGTCGCGGACT-1	IDH-Mut Malignant
JWS_CATCCACGTTTCGATG-1	IDH-Mut Malignant
JWS_CATCCACTCAGGTGTT-1	IDH-Mut Malignant
JWS_CATCCACTCCATCACC-1	IDH-Mut Malignant
JWS_CATCCCACAGGTGACA-1	IDH-Mut Malignant
JWS_CATCCCATCTTCACGC-1	Monocytic cells
JWS_CATCCGTAGTCATTGC-1	IDH-Mut Malignant
JWS_CATCCGTCACAGCTTA-1	IDH-Mut Malignant
JWS_CATCCGTGTGATACAA-1	IDH-Mut Malignant
JWS_CATCCGTGTTGCTCGG-1	IDH-Mut Malignant
JWS_CATCCGTTCCTCCACA-1	IDH-Mut Malignant
JWS_CATCGCTAGAAGCCTG-1	IDH-Mut Malignant
JWS_CATCGCTAGTTCTCTT-1	IDH-Mut Malignant
JWS_CATCGCTGTGTGATGG-1	IDH-Mut Malignant
JWS_CATCGCTGTTCTAAGC-1	IDH-Mut Malignant
JWS_CATCGCTTCGAACTCA-1	IDH-Mut Malignant
JWS_CATCGCTTCTTAGGAC-1	IDH-Mut Malignant
JWS_CATCGGGAGTGGTCAG-1	IDH-Mut Malignant
JWS_CATCGGGCACAGCGCT-1	Monocytic cells
JWS_CATCGGGTCCACGTCT-1	IDH-Mut Malignant
JWS_CATCGGGTCGCAACAT-1	IDH-Mut Malignant
JWS_CATCGTCCAATTGAGA-1	IDH-Mut Malignant
JWS_CATCGTCCAGGGCTTC-1	IDH-Mut Malignant
JWS_CATCGTCGTCAGTCGC-1	IDH-Mut Malignant
JWS_CATCGTCGTGATATAG-1	Monocytic cells
JWS_CATCGTCTCCGTGTCT-1	IDH-Mut Malignant
JWS_CATGAGTAGAAACTGT-1	IDH-Mut Malignant
JWS_CATGAGTAGTAGCTCT-1	IDH-Mut Malignant
JWS_CATGAGTCACTAACCA-1	Monocytic cells
JWS_CATGAGTCAGCAGAAC-1	IDH-Mut Malignant
JWS_CATGAGTCATACACCA-1	IDH-Mut Malignant
JWS_CATGAGTCATCGCTGG-1	IDH-Mut Malignant
JWS_CATGAGTCATCGTGGC-1	IDH-Mut Malignant
JWS_CATGAGTGTAGGTAGC-1	IDH-Mut Malignant
JWS_CATGAGTGTCGAACAG-1	IDH-Mut Malignant
JWS_CATGAGTGTGAAGCTG-1	IDH-Mut Malignant
JWS_CATGAGTGTTGTGGCC-1	IDH-Mut Malignant
JWS_CATGAGTTCCGGACTG-1	IDH-Mut Malignant
JWS_CATGCAAAGCGCTTCG-1	IDH-Mut Malignant
JWS_CATGCAACAACTTGCA-1	IDH-Mut Malignant
JWS_CATGCAACACACTTAG-1	IDH-Mut Malignant
JWS_CATGCAACACTGTGAT-1	IDH-Mut Malignant
JWS_CATGCAACAGTTCTAG-1	IDH-Mut Malignant
JWS_CATGCAACATATCGGT-1	IDH-Mut Malignant
JWS_CATGCAAGTAATTGGA-1	Monocytic cells
JWS_CATGCAAGTAGTTCCA-1	IDH-Mut Malignant
JWS_CATGCAAGTATAGCTC-1	IDH-Mut Malignant
JWS_CATGCAAGTCACGCTG-1	IDH-Mut Malignant
JWS_CATGCAATCACCCTTG-1	IDH-Mut Malignant
JWS_CATGCAATCAGCTTCC-1	IDH-Mut Malignant
JWS_CATGCCTAGAAGTCTA-1	IDH-Mut Malignant
JWS_CATGCCTAGTGATGGC-1	IDH-Mut Malignant
JWS_CATGCCTCAGCGTTTA-1	IDH-Mut Malignant
JWS_CATGCCTGTACGAGCA-1	IDH-Mut Malignant
JWS_CATGCCTTCACAAGGG-1	IDH-Mut Malignant
JWS_CATGCCTTCCAAGAGG-1	IDH-Mut Malignant
JWS_CATGCCTTCCGATGTA-1	unassigned
JWS_CATGCGGAGTCTGGTT-1	IDH-Mut Malignant
JWS_CATGCGGCAACCTAAC-1	IDH-Mut Malignant
JWS_CATGCGGGTCGCTTGG-1	IDH-Mut Malignant
JWS_CATGCTCAGAAACACT-1	IDH-Mut Malignant
JWS_CATGCTCAGCGACATG-1	IDH-Mut Malignant
JWS_CATGCTCAGGGACAGG-1	Monocytic cells
JWS_CATGCTCAGGGAGAAT-1	IDH-Mut Malignant
JWS_CATGCTCCAATGCAGG-1	IDH-Mut Malignant
JWS_CATGCTCGTTGTCATG-1	IDH-Mut Malignant
JWS_CATGGATAGATGCGAC-1	Monocytic cells
JWS_CATGGATAGGCATGCA-1	Monocytic cells
JWS_CATGGATAGTCGGCAA-1	IDH-Mut Malignant
JWS_CATGGATCACGCGTCA-1	IDH-Mut Malignant
JWS_CATGGATTCGTAGGGA-1	IDH-Mut Malignant
JWS_CATGGTACACAGAGAC-1	IDH-Mut Malignant
JWS_CATGGTACAGTATTCG-1	IDH-Mut Malignant
JWS_CATGGTACATCTGCGG-1	unassigned
JWS_CATGGTACATTCTGTT-1	IDH-Mut Malignant
JWS_CATGGTAGTTACCGTA-1	IDH-Mut Malignant
JWS_CATGGTATCCGGCTTT-1	T cells, CD8+
JWS_CATGGTATCTGCGGAC-1	IDH-Mut Malignant
JWS_CATTCATAGAAGCCTG-1	IDH-Mut Malignant
JWS_CATTCATAGTAAACTG-1	IDH-Mut Malignant
JWS_CATTCATCATCGTGCG-1	IDH-Mut Malignant
JWS_CATTCATTCCTCTGCA-1	IDH-Mut Malignant
JWS_CATTCATTCGACGACC-1	IDH-Mut Malignant
JWS_CATTCATTCGCCAATA-1	IDH-Mut Malignant
JWS_CATTCATTCTCGACGG-1	IDH-Mut Malignant
JWS_CATTCATTCTTCCTAA-1	IDH-Mut Malignant
JWS_CATTCCGAGAAGCCTG-1	IDH-Mut Malignant
JWS_CATTCCGAGAGTCCGA-1	IDH-Mut Malignant
JWS_CATTCCGAGCATCCCG-1	IDH-Mut Malignant
JWS_CATTCCGAGGCCATAG-1	IDH-Mut Malignant
JWS_CATTCCGCAGAGTTGG-1	IDH-Mut Malignant
JWS_CATTCCGGTCTCAGAT-1	IDH-Mut Malignant
JWS_CATTCCGGTGGTCTTA-1	Monocytic cells
JWS_CATTCCGTCTCTGAGA-1	IDH-Mut Malignant
JWS_CATTCTAAGCCGAACA-1	IDH-Mut Malignant
JWS_CATTCTACATAATGCC-1	IDH-Mut Malignant
JWS_CATTCTAGTTTCGATG-1	IDH-Mut Malignant
JWS_CATTCTATCAAACGTC-1	IDH-Mut Malignant
JWS_CATTCTATCGTCAGAT-1	IDH-Mut Malignant
JWS_CATTGAGAGTGGCAGT-1	IDH-Mut Malignant
JWS_CATTGAGCACACCGAC-1	Monocytic cells
JWS_CATTGAGCATGACCCG-1	IDH-Mut Malignant
JWS_CATTGAGGTAGAGTTA-1	IDH-Mut Malignant
JWS_CATTGAGGTTCTGAGT-1	IDH-Mut Malignant
JWS_CATTGAGGTTGTACGT-1	IDH-Mut Malignant
JWS_CATTGAGTCGAGAGCA-1	IDH-Mut Malignant
JWS_CATTGAGTCTCCCATG-1	Monocytic cells
JWS_CATTGCCAGAGCATCG-1	IDH-Mut Malignant
JWS_CATTGCCAGCCTATCA-1	IDH-Mut Malignant
JWS_CATTGTTCATGACTGT-1	IDH-Mut Malignant
JWS_CATTGTTCATGTGCTA-1	IDH-Mut Malignant
JWS_CATTGTTGTAGCTTAC-1	IDH-Mut Malignant
JWS_CATTGTTTCCACTGAA-1	IDH-Mut Malignant
JWS_CATTGTTTCTCCCATG-1	IDH-Mut Malignant
JWS_CATTGTTTCTGTGCAA-1	IDH-Mut Malignant
JWS_CATTGTTTCTGTGCTC-1	IDH-Mut Malignant
JWS_CATTTCAAGACTTCAC-1	IDH-Mut Malignant
JWS_CATTTCAAGGTTGAGC-1	IDH-Mut Malignant
JWS_CATTTCAAGTGCTCGC-1	IDH-Mut Malignant
JWS_CATTTCACAAGGGCAT-1	IDH-Mut Malignant
JWS_CATTTCAGTAATGCTC-1	IDH-Mut Malignant
JWS_CATTTCATCTGCTGAA-1	IDH-Mut Malignant
JWS_CATTTCATCTTCCCGA-1	IDH-Mut Malignant
JWS_CCAAGCGAGACTGGGT-1	IDH-Mut Malignant
JWS_CCAAGCGAGTGAGGCT-1	IDH-Mut Malignant
JWS_CCAAGCGCAGGAATCG-1	IDH-Mut Malignant
JWS_CCAAGCGGTCCGAAAG-1	unassigned
JWS_CCAAGCGGTTTACCAG-1	IDH-Mut Malignant
JWS_CCAAGCGTCGAATGCT-1	IDH-Mut Malignant
JWS_CCAAGCGTCGGTGCAC-1	Monocytic cells
JWS_CCAAGCGTCTTCCACG-1	IDH-Mut Malignant
JWS_CCAATGAAGTTTAGGA-1	Microglia
JWS_CCAATGACAAGCTACT-1	IDH-Mut Malignant
JWS_CCAATGAGTCTGTGCG-1	IDH-Mut Malignant
JWS_CCAATGAGTCTTTCAT-1	Monocytic cells
JWS_CCAATTTAGTAAAGCT-1	IDH-Mut Malignant
JWS_CCAATTTCAATGAACA-1	IDH-Mut Malignant
JWS_CCACAAACAAATGGAT-1	IDH-Mut Malignant
JWS_CCACAAAGTATCACGT-1	IDH-Mut Malignant
JWS_CCACAAAGTCTGCAAT-1	IDH-Mut Malignant
JWS_CCACAAAGTTGTCCCT-1	IDH-Mut Malignant
JWS_CCACAAATCCGATCTC-1	IDH-Mut Malignant
JWS_CCACAAATCTCCCATG-1	T cells, CD8+
JWS_CCACACTGTCACCGAC-1	IDH-Mut Malignant
JWS_CCACACTGTCCTCATC-1	IDH-Mut Malignant
JWS_CCACACTGTCTGATCA-1	IDH-Mut Malignant
JWS_CCACACTGTGAGGAAA-1	IDH-Mut Malignant
JWS_CCACACTTCAGCGCGT-1	IDH-Mut Malignant
JWS_CCACACTTCCGATCGG-1	IDH-Mut Malignant
JWS_CCACCATAGATGGTAT-1	IDH-Mut Malignant
JWS_CCACCATAGGGTTAAT-1	IDH-Mut Malignant
JWS_CCACCATCATGACACT-1	IDH-Mut Malignant
JWS_CCACCATGTACAATAG-1	IDH-Mut Malignant
JWS_CCACCATGTTCCACAA-1	IDH-Mut Malignant
JWS_CCACCATTCTGACCCT-1	IDH-Mut Malignant
JWS_CCACGAGAGTCTAACC-1	IDH-Mut Malignant
JWS_CCACGAGCAAAGCAAT-1	IDH-Mut Malignant
JWS_CCACGAGCAACCGCTG-1	IDH-Mut Malignant
JWS_CCACGAGCAGCTATTG-1	IDH-Mut Malignant
JWS_CCACGAGCAGTGTGCC-1	IDH-Mut Malignant
JWS_CCACGAGCATGGATCT-1	IDH-Mut Malignant
JWS_CCACGAGGTTAGGACG-1	Monocytic cells
JWS_CCACGAGGTTCGTACA-1	IDH-Mut Malignant
JWS_CCACGAGTCATTTGGG-1	IDH-Mut Malignant
JWS_CCACGAGTCCTAACAG-1	IDH-Mut Malignant
JWS_CCACGAGTCGACGATT-1	IDH-Mut Malignant
JWS_CCACGTTAGGCCTGAA-1	IDH-Mut Malignant
JWS_CCACGTTCATTGTGCA-1	IDH-Mut Malignant
JWS_CCACGTTGTCAAGCGA-1	IDH-Mut Malignant
JWS_CCACGTTGTCTCAGGC-1	IDH-Mut Malignant
JWS_CCACGTTGTCTCGCGA-1	IDH-Mut Malignant
JWS_CCACGTTTCGAACCAT-1	IDH-Mut Malignant
JWS_CCACGTTTCGCCTCTA-1	IDH-Mut Malignant
JWS_CCACGTTTCGGTCTGG-1	IDH-Mut Malignant
JWS_CCACTTGAGTGTCATC-1	IDH-Mut Malignant
JWS_CCACTTGCAAATGAGT-1	IDH-Mut Malignant
JWS_CCACTTGCACCAGCTG-1	IDH-Mut Malignant
JWS_CCACTTGGTGGCTCTG-1	IDH-Mut Malignant
JWS_CCACTTGTCATTGCTT-1	IDH-Mut Malignant
JWS_CCATAAGCAACTCATG-1	IDH-Mut Malignant
JWS_CCATAAGGTAAGGAGA-1	IDH-Mut Malignant
JWS_CCATAAGGTTGAATCC-1	IDH-Mut Malignant
JWS_CCATAAGTCAAGCCTA-1	IDH-Mut Malignant
JWS_CCATAAGTCACTTTGT-1	IDH-Mut Malignant
JWS_CCATCACTCAGACCTA-1	IDH-Mut Malignant
JWS_CCCAACTGTACAGTCT-1	Monocytic cells
JWS_CCCAACTGTAGAGATT-1	IDH-Mut Malignant
JWS_CCCAACTGTAGTTACC-1	IDH-Mut Malignant
JWS_CCCAACTGTCCAAGAG-1	IDH-Mut Malignant
JWS_CCCAACTGTCTGGTTA-1	IDH-Mut Malignant
JWS_CCCAACTTCCGAGTGC-1	IDH-Mut Malignant
JWS_CCCATTGAGACTGTTC-1	IDH-Mut Malignant
JWS_CCCATTGAGTCATAGA-1	IDH-Mut Malignant
JWS_CCCATTGAGTTCAACC-1	IDH-Mut Malignant
JWS_CCCATTGCACCAGGTC-1	IDH-Mut Malignant
JWS_CCCATTGCACTATGTG-1	IDH-Mut Malignant
JWS_CCCATTGCAGAGACTG-1	IDH-Mut Malignant
JWS_CCCATTGCAGCTATAC-1	IDH-Mut Malignant
JWS_CCCATTGGTTCAGCTA-1	IDH-Mut Malignant
JWS_CCCATTGTCCAAACCA-1	IDH-Mut Malignant
JWS_CCCGAAGAGAAGTCAT-1	IDH-Mut Malignant
JWS_CCCGAAGAGTGGGAAA-1	B cells
JWS_CCCGAAGCAGCTGAAG-1	IDH-Mut Malignant
JWS_CCCGAAGGTGGACTGA-1	IDH-Mut Malignant
JWS_CCCGAAGGTTCGTGCG-1	IDH-Mut Malignant
JWS_CCCGAAGGTTTACTGG-1	IDH-Mut Malignant
JWS_CCCGAAGTCCTTCTTC-1	IDH-Mut Malignant
JWS_CCCGGAAAGCCGAACA-1	IDH-Mut Malignant
JWS_CCCGGAAGTCCGTTTC-1	IDH-Mut Malignant
JWS_CCCGGAAGTGTAAACA-1	IDH-Mut Malignant
JWS_CCCTAACAGGTCCTGC-1	IDH-Mut Malignant
JWS_CCCTAACCATGACGTT-1	IDH-Mut Malignant
JWS_CCCTCAAAGCCATTTG-1	IDH-Mut Malignant
JWS_CCCTCAACATACAGGG-1	IDH-Mut Malignant
JWS_CCCTCAAGTACACTCA-1	IDH-Mut Malignant
JWS_CCCTCAAGTAGACGTG-1	IDH-Mut Malignant
JWS_CCCTCAAGTAGTTAGA-1	IDH-Mut Malignant
JWS_CCCTCAATCGTTAGAC-1	IDH-Mut Malignant
JWS_CCCTCTCAGACGGTTG-1	IDH-Mut Malignant
JWS_CCCTCTCAGAGCTTTC-1	IDH-Mut Malignant
JWS_CCCTCTCCAGACAATA-1	T cells, CD4+
JWS_CCCTCTCCATGTTTGG-1	Monocytic cells
JWS_CCCTCTCTCGACCAAT-1	IDH-Mut Malignant
JWS_CCCTGATAGGAACGTC-1	IDH-Mut Malignant
JWS_CCCTGATAGGTTCCGC-1	IDH-Mut Malignant
JWS_CCCTGATAGTACTGGG-1	IDH-Mut Malignant
JWS_CCCTGATCAGCGTATT-1	B cells
JWS_CCCTGATGTGACTGTT-1	IDH-Mut Malignant
JWS_CCCTGATGTTGATCGT-1	IDH-Mut Malignant
JWS_CCCTTAGAGAATAACC-1	IDH-Mut Malignant
JWS_CCCTTAGAGAATTGTG-1	IDH-Mut Malignant
JWS_CCCTTAGAGGTCGTGA-1	IDH-Mut Malignant
JWS_CCCTTAGAGTGCCTCG-1	IDH-Mut Malignant
JWS_CCCTTAGCAAAGGCTG-1	IDH-Mut Malignant
JWS_CCCTTAGCAATAACGA-1	IDH-Mut Malignant
JWS_CCCTTAGCACCACATA-1	IDH-Mut Malignant
JWS_CCCTTAGCAGGTTCGC-1	IDH-Mut Malignant
JWS_CCCTTAGCATGACTAC-1	IDH-Mut Malignant
JWS_CCCTTAGGTCCCTCAT-1	IDH-Mut Malignant
JWS_CCCTTAGTCTAACGGT-1	IDH-Mut Malignant
JWS_CCGAACGCACTTGAGT-1	IDH-Mut Malignant
JWS_CCGAACGGTCAGATTC-1	IDH-Mut Malignant
JWS_CCGAACGGTGAGATCG-1	IDH-Mut Malignant
JWS_CCGAACGTCCATTTGT-1	IDH-Mut Malignant
JWS_CCGAACGTCGTGGAAG-1	IDH-Mut Malignant
JWS_CCGATCTAGGCATCAG-1	IDH-Mut Malignant
JWS_CCGATCTAGTTTGTCG-1	IDH-Mut Malignant
JWS_CCGATCTCATGTCTAG-1	IDH-Mut Malignant
JWS_CCGATCTGTGCTCGTG-1	IDH-Mut Malignant
JWS_CCGATCTGTGTTATCG-1	IDH-Mut Malignant
JWS_CCGATCTGTTGTCATG-1	IDH-Mut Malignant
JWS_CCGATCTTCAGCACCG-1	IDH-Mut Malignant
JWS_CCGATCTTCCACTGAA-1	IDH-Mut Malignant
JWS_CCGATCTTCGTTCTAT-1	IDH-Mut Malignant
JWS_CCGATGGAGAAGATCT-1	IDH-Mut Malignant
JWS_CCGATGGCACAAGCAG-1	Monocytic cells
JWS_CCGCAAGAGTACAACA-1	IDH-Mut Malignant
JWS_CCGCAAGCAATTAGGA-1	Monocytic cells
JWS_CCGCAAGGTAAGGCCA-1	IDH-Mut Malignant
JWS_CCGCAAGGTATTTCTC-1	IDH-Mut Malignant
JWS_CCGCAAGTCCAAGCAT-1	IDH-Mut Malignant
JWS_CCGGACAAGCTCCCTT-1	IDH-Mut Malignant
JWS_CCGGACAAGTTGTCGT-1	IDH-Mut Malignant
JWS_CCGGACATCACAACCA-1	IDH-Mut Malignant
JWS_CCGGGTAAGGAAACGA-1	IDH-Mut Malignant
JWS_CCGGGTAAGGGAGGTG-1	IDH-Mut Malignant
JWS_CCGGGTAAGTCTTCCC-1	IDH-Mut Malignant
JWS_CCGGGTACAGCCTATA-1	IDH-Mut Malignant
JWS_CCGGGTAGTTTCACTT-1	IDH-Mut Malignant
JWS_CCGGGTATCCAATCTT-1	IDH-Mut Malignant
JWS_CCGGGTATCTGAGGTT-1	IDH-Mut Malignant
JWS_CCGGTAGAGTCATAGA-1	IDH-Mut Malignant
JWS_CCGGTAGAGTGAGGTC-1	IDH-Mut Malignant
JWS_CCGGTAGCACTTCAAG-1	IDH-Mut Malignant
JWS_CCGGTAGGTGAATAAC-1	Monocytic cells
JWS_CCGGTAGTCTTAGCTT-1	IDH-Mut Malignant
JWS_CCGGTGAAGCTGACCC-1	IDH-Mut Malignant
JWS_CCGGTGACACGGTGTC-1	IDH-Mut Malignant
JWS_CCGTAGGAGAGTCCGA-1	IDH-Mut Malignant
JWS_CCGTAGGAGGCGCTCT-1	IDH-Mut Malignant
JWS_CCGTAGGAGTCGCTAT-1	IDH-Mut Malignant
JWS_CCGTAGGGTCGAAGCA-1	IDH-Mut Malignant
JWS_CCGTAGGTCGTTAGTG-1	Monocytic cells
JWS_CCGTAGGTCTGTCGCT-1	IDH-Mut Malignant
JWS_CCGTGAGAGGGTCACA-1	IDH-Mut Malignant
JWS_CCGTGAGCAGCTTCCT-1	IDH-Mut Malignant
JWS_CCGTGAGGTGTTTACG-1	IDH-Mut Malignant
JWS_CCGTGAGTCTCCGATC-1	IDH-Mut Malignant
JWS_CCGTTCAAGACCAAAT-1	IDH-Mut Malignant
JWS_CCGTTCAAGATTCGCT-1	IDH-Mut Malignant
JWS_CCGTTCACAGTCGTTA-1	IDH-Mut Malignant
JWS_CCGTTCAGTGCATACT-1	IDH-Mut Malignant
JWS_CCGTTCAGTTTGGGTT-1	IDH-Mut Malignant
JWS_CCGTTCATCTACTGAG-1	IDH-Mut Malignant
JWS_CCTAACCAGTCTGCGC-1	IDH-Mut Malignant
JWS_CCTAACCAGTTACGAA-1	IDH-Mut Malignant
JWS_CCTAACCAGTTAGTAG-1	IDH-Mut Malignant
JWS_CCTAACCCAATTTCGG-1	IDH-Mut Malignant
JWS_CCTAACCCAGATCCAT-1	IDH-Mut Malignant
JWS_CCTAACCGTACTCCGG-1	IDH-Mut Malignant
JWS_CCTAACCTCAACACCA-1	IDH-Mut Malignant
JWS_CCTAACCTCCATAGGT-1	IDH-Mut Malignant
JWS_CCTAACCTCCGTGGCA-1	IDH-Mut Malignant
JWS_CCTAACCTCTCCTGAC-1	IDH-Mut Malignant
JWS_CCTAAGAAGACACACG-1	IDH-Mut Malignant
JWS_CCTAAGAAGGACAAGA-1	IDH-Mut Malignant
JWS_CCTAAGACAGGCATTT-1	IDH-Mut Malignant
JWS_CCTAAGACATAATCGC-1	IDH-Mut Malignant
JWS_CCTAAGACATCCTTGC-1	IDH-Mut Malignant
JWS_CCTAAGAGTAGGACTG-1	IDH-Mut Malignant
JWS_CCTAAGATCACTGCTC-1	IDH-Mut Malignant
JWS_CCTAAGATCCCAGCGA-1	IDH-Mut Malignant
JWS_CCTAAGATCTATACTC-1	IDH-Mut Malignant
JWS_CCTACGTAGCTAAACA-1	IDH-Mut Malignant
JWS_CCTACGTCAGAGGAAA-1	T cells, CD8+
JWS_CCTACGTGTGACAACG-1	Microglia
JWS_CCTACGTGTGCGCTCA-1	IDH-Mut Malignant
JWS_CCTACGTTCAGAACCT-1	IDH-Mut Malignant
JWS_CCTACGTTCTTCCACG-1	IDH-Mut Malignant
JWS_CCTATCGCAACGTTAC-1	IDH-Mut Malignant
JWS_CCTATCGCAATTTCCT-1	Monocytic cells
JWS_CCTATCGGTGCTGCAC-1	IDH-Mut Malignant
JWS_CCTCAACAGGTTTGAA-1	IDH-Mut Malignant
JWS_CCTCAACGTAGATTAG-1	IDH-Mut Malignant
JWS_CCTCAACGTCACCGCA-1	IDH-Mut Malignant
JWS_CCTCAACGTGGCCACT-1	IDH-Mut Malignant
JWS_CCTCAACTCGAACCTA-1	Monocytic cells
JWS_CCTCACAAGCCGATAG-1	IDH-Mut Malignant
JWS_CCTCACAAGCCTAGGA-1	IDH-Mut Malignant
JWS_CCTCACAAGTGGCGAT-1	IDH-Mut Malignant
JWS_CCTCACAAGTGTACAA-1	IDH-Mut Malignant
JWS_CCTCACAAGTTCCAGT-1	IDH-Mut Malignant
JWS_CCTCACAGTCCGACGT-1	Monocytic cells
JWS_CCTCACAGTCGATTTG-1	IDH-Mut Malignant
JWS_CCTCAGTCAAAGGCAC-1	IDH-Mut Malignant
JWS_CCTCAGTGTAACACGG-1	IDH-Mut Malignant
JWS_CCTCAGTGTGGCCTCA-1	IDH-Mut Malignant
JWS_CCTCAGTTCATTGGTG-1	IDH-Mut Malignant
JWS_CCTCAGTTCGTCGCTT-1	Monocytic cells
JWS_CCTCATGCAATTGTGC-1	IDH-Mut Malignant
JWS_CCTCATGCACAAACGG-1	IDH-Mut Malignant
JWS_CCTCATGGTTGTACGT-1	IDH-Mut Malignant
JWS_CCTCATGTCTCTGACC-1	IDH-Mut Malignant
JWS_CCTCCAAAGAATCGTA-1	IDH-Mut Malignant
JWS_CCTCCAAGTAGGTTTC-1	IDH-Mut Malignant
JWS_CCTCCTCAGATAGCTA-1	IDH-Mut Malignant
JWS_CCTCCTCCAAATGAAC-1	IDH-Mut Malignant
JWS_CCTCCTCCACCACATA-1	unassigned
JWS_CCTCCTCCACTAGGTT-1	IDH-Mut Malignant
JWS_CCTCCTCGTATGTGTC-1	IDH-Mut Malignant
JWS_CCTCCTCGTCCTGTTC-1	IDH-Mut Malignant
JWS_CCTCCTCGTGAATTAG-1	IDH-Mut Malignant
JWS_CCTCCTCTCAGTCACA-1	IDH-Mut Malignant
JWS_CCTCCTCTCGAGAAAT-1	IDH-Mut Malignant
JWS_CCTCTAGAGCAGGTCA-1	IDH-Mut Malignant
JWS_CCTCTAGCACTGAGGA-1	IDH-Mut Malignant
JWS_CCTCTAGGTACTAGCT-1	IDH-Mut Malignant
JWS_CCTCTAGGTAGAATAC-1	IDH-Mut Malignant
JWS_CCTCTAGGTAGGTGCA-1	IDH-Mut Malignant
JWS_CCTCTAGTCTTCGATT-1	Monocytic cells
JWS_CCTCTCCAGGCCACTC-1	IDH-Mut Malignant
JWS_CCTCTCCAGTCTAGCT-1	Monocytic cells
JWS_CCTCTCCCACCTGATA-1	IDH-Mut Malignant
JWS_CCTCTCCCAGAGTTGG-1	Monocytic cells
JWS_CCTCTCCCATTCACCC-1	IDH-Mut Malignant
JWS_CCTCTCCTCACCCATC-1	IDH-Mut Malignant
JWS_CCTCTCCTCCACATAG-1	IDH-Mut Malignant
JWS_CCTGCATCATCGTGGC-1	IDH-Mut Malignant
JWS_CCTGCATCATTAGGAA-1	IDH-Mut Malignant
JWS_CCTGTTGAGACTCATC-1	IDH-Mut Malignant
JWS_CCTGTTGCAAGATGGC-1	IDH-Mut Malignant
JWS_CCTGTTGCACGTTCGG-1	IDH-Mut Malignant
JWS_CCTGTTGCATGCACTA-1	IDH-Mut Malignant
JWS_CCTGTTGGTGGTCTCG-1	IDH-Mut Malignant
JWS_CCTGTTGTCCTACCGT-1	IDH-Mut Malignant
JWS_CCTTCAGAGCCTAGGA-1	IDH-Mut Malignant
JWS_CCTTCAGAGGCTCACC-1	IDH-Mut Malignant
JWS_CCTTCAGCAAGCACCC-1	IDH-Mut Malignant
JWS_CCTTGTGGTGCCCACA-1	IDH-Mut Malignant
JWS_CCTTTGGCATAAGATG-1	IDH-Mut Malignant
JWS_CCTTTGGGTCATAACC-1	Monocytic cells
JWS_CCTTTGGGTCCATACA-1	IDH-Mut Malignant
JWS_CGAAGGAAGAGGTCGT-1	IDH-Mut Malignant
JWS_CGAAGGAAGGATACGC-1	IDH-Mut Malignant
JWS_CGAAGGACAACCCTAA-1	IDH-Mut Malignant
JWS_CGAAGGAGTACGGTTT-1	Monocytic cells
JWS_CGAAGGAGTATGCTAC-1	IDH-Mut Malignant
JWS_CGAAGGAGTGTGATGG-1	IDH-Mut Malignant
JWS_CGAAGGATCACCTGTC-1	IDH-Mut Malignant
JWS_CGAAGGATCCATCTCG-1	IDH-Mut Malignant
JWS_CGAAGTTAGATGCCGA-1	IDH-Mut Malignant
JWS_CGAAGTTCAATCAAGA-1	IDH-Mut Malignant
JWS_CGAAGTTCAGAGTGAC-1	IDH-Mut Malignant
JWS_CGAAGTTCAGTGGGTA-1	IDH-Mut Malignant
JWS_CGAAGTTGTATAATGG-1	Monocytic cells
JWS_CGAAGTTGTCTGTGCG-1	IDH-Mut Malignant
JWS_CGAAGTTTCATACGAC-1	IDH-Mut Malignant
JWS_CGAAGTTTCCCAGTGG-1	Monocytic cells
JWS_CGAATTGAGAAGGTAG-1	IDH-Mut Malignant
JWS_CGAATTGAGACGACGT-1	IDH-Mut Malignant
JWS_CGAATTGAGGCTAACG-1	IDH-Mut Malignant
JWS_CGAATTGAGGGCGAGA-1	IDH-Mut Malignant
JWS_CGAATTGGTAACATCC-1	IDH-Mut Malignant
JWS_CGAATTGGTCAAGGCA-1	IDH-Mut Malignant
JWS_CGAATTGGTCGAACAG-1	IDH-Mut Malignant
JWS_CGAATTGGTCGTGCCA-1	IDH-Mut Malignant
JWS_CGAATTGTCCGATCTC-1	IDH-Mut Malignant
JWS_CGACAGCAGTTGTAAG-1	IDH-Mut Malignant
JWS_CGACAGCCAAATCCCA-1	IDH-Mut Malignant
JWS_CGACAGCCATTGACTG-1	IDH-Mut Malignant
JWS_CGACAGCGTTCGAACT-1	IDH-Mut Malignant
JWS_CGACAGCGTTGGCCTG-1	IDH-Mut Malignant
JWS_CGACAGCTCCCTATTA-1	IDH-Mut Malignant
JWS_CGACAGCTCGACCACG-1	IDH-Mut Malignant
JWS_CGAGAAGAGCATGATA-1	IDH-Mut Malignant
JWS_CGAGAAGAGCGTGCCT-1	IDH-Mut Malignant
JWS_CGAGAAGGTCCAGCCA-1	IDH-Mut Malignant
JWS_CGAGAAGTCGAAGAAT-1	IDH-Mut Malignant
JWS_CGAGAAGTCGACGAGA-1	IDH-Mut Malignant
JWS_CGAGGAAAGGTTCTTG-1	IDH-Mut Malignant
JWS_CGAGGAACAAGCCATT-1	IDH-Mut Malignant
JWS_CGAGGAAGTCCAAATC-1	IDH-Mut Malignant
JWS_CGAGGAAGTGAATTAG-1	IDH-Mut Malignant
JWS_CGAGGAAGTGGCAGAT-1	IDH-Mut Malignant
JWS_CGAGGAATCTATCGTT-1	IDH-Mut Malignant
JWS_CGAGGCTAGGCCTAAG-1	IDH-Mut Malignant
JWS_CGAGGCTGTGACTGAG-1	IDH-Mut Malignant
JWS_CGAGGCTGTTTACTGG-1	IDH-Mut Malignant
JWS_CGAGTGCAGCGCCATC-1	IDH-Mut Malignant
JWS_CGAGTGCGTACCCAGC-1	IDH-Mut Malignant
JWS_CGAGTGCTCATTTGTC-1	Monocytic cells
JWS_CGAGTGCTCGAACTCA-1	IDH-Mut Malignant
JWS_CGAGTGCTCGACACCG-1	IDH-Mut Malignant
JWS_CGAGTTAAGAACCGCA-1	IDH-Mut Malignant
JWS_CGAGTTAAGGAACGTC-1	IDH-Mut Malignant
JWS_CGAGTTAAGGCACGAT-1	Monocytic cells
JWS_CGAGTTACAGGCGAAT-1	IDH-Mut Malignant
JWS_CGAGTTAGTAAGTTGA-1	IDH-Mut Malignant
JWS_CGAGTTAGTTAGCGGA-1	IDH-Mut Malignant
JWS_CGATCGGAGCGAGGAG-1	IDH-Mut Malignant
JWS_CGATCGGAGTCAACAA-1	IDH-Mut Malignant
JWS_CGATCGGGTCTGTGCG-1	IDH-Mut Malignant
JWS_CGATCGGGTGCTGATT-1	IDH-Mut Malignant
JWS_CGATCGGGTTGCGGAA-1	IDH-Mut Malignant
JWS_CGATCGGTCTCGTGAA-1	IDH-Mut Malignant
JWS_CGATGCGCAAGAGTTA-1	IDH-Mut Malignant
JWS_CGATGCGCACGCCACA-1	IDH-Mut Malignant
JWS_CGATGCGTCAGCCTCT-1	IDH-Mut Malignant
JWS_CGATGGCAGATAACGT-1	IDH-Mut Malignant
JWS_CGATGGCAGATGCTTC-1	IDH-Mut Malignant
JWS_CGATGGCCAGCGACCT-1	IDH-Mut Malignant
JWS_CGATGGCGTATTCCGA-1	IDH-Mut Malignant
JWS_CGATGGCTCAGCAATC-1	IDH-Mut Malignant
JWS_CGATGGCTCGGAACTT-1	IDH-Mut Malignant
JWS_CGCAGGTAGTCATACC-1	IDH-Mut Malignant
JWS_CGCAGGTCACAAATAG-1	IDH-Mut Malignant
JWS_CGCAGGTTCTCCTACG-1	Monocytic cells
JWS_CGCATAAAGAGAGAAC-1	IDH-Mut Malignant
JWS_CGCATAAAGTCACACT-1	IDH-Mut Malignant
JWS_CGCATAACAACAAGTA-1	IDH-Mut Malignant
JWS_CGCATAACACCAAATC-1	IDH-Mut Malignant
JWS_CGCATAAGTAAGATCA-1	IDH-Mut Malignant
JWS_CGCATAAGTCGGTGTC-1	IDH-Mut Malignant
JWS_CGCATAAGTGCACATT-1	Monocytic cells
JWS_CGCATAAGTGCCCAGT-1	IDH-Mut Malignant
JWS_CGCATAATCCAAGCTA-1	IDH-Mut Malignant
JWS_CGCATAATCTCCTGAC-1	IDH-Mut Malignant
JWS_CGCATGGAGAGGCGGA-1	IDH-Mut Malignant
JWS_CGCATGGAGGAGGCAG-1	IDH-Mut Malignant
JWS_CGCATGGAGGGACAGG-1	IDH-Mut Malignant
JWS_CGCATGGAGTCTTGGT-1	IDH-Mut Malignant
JWS_CGCATGGCAACGTAAA-1	IDH-Mut Malignant
JWS_CGCATGGCAACTAGAA-1	IDH-Mut Malignant
JWS_CGCATGGCACTCCGAG-1	IDH-Mut Malignant
JWS_CGCATGGCATGTACGT-1	IDH-Mut Malignant
JWS_CGCATGGTCCACTGAA-1	IDH-Mut Malignant
JWS_CGCCAGAAGGGAGATA-1	IDH-Mut Malignant
JWS_CGCCAGAAGTCATTGC-1	IDH-Mut Malignant
JWS_CGCCAGAGTATAGGAT-1	IDH-Mut Malignant
JWS_CGCCATTAGCGATCGA-1	IDH-Mut Malignant
JWS_CGCCATTAGGGTATAT-1	IDH-Mut Malignant
JWS_CGCCATTAGTACAGAT-1	IDH-Mut Malignant
JWS_CGCCATTCAATGCAAA-1	IDH-Mut Malignant
JWS_CGCCATTGTATACAGA-1	IDH-Mut Malignant
JWS_CGCCATTTCCACTTCG-1	IDH-Mut Malignant
JWS_CGCGTGAAGATAACGT-1	IDH-Mut Malignant
JWS_CGCGTGAAGTCACGCC-1	IDH-Mut Malignant
JWS_CGCGTGAAGTGAGGCT-1	IDH-Mut Malignant
JWS_CGCGTGACATCAGTCA-1	IDH-Mut Malignant
JWS_CGCGTGACATGAATCC-1	IDH-Mut Malignant
JWS_CGCGTGAGTACTGGGA-1	IDH-Mut Malignant
JWS_CGGAACCAGCACACAG-1	IDH-Mut Malignant
JWS_CGGAACCAGCCTCTTC-1	IDH-Mut Malignant
[truncated: 87,927 more rows]

## Sheet: scRNA_based_signature_matrix
NAME	IDH-Mut Malignant	T cells, CD8+	NK cells	T cells, CD4+	B cells	Microglia	Macrophage	IDH-Wt Malignant
AATK	10.7495	2012.47	1	1	145	1	1	1
ABCA2	53.1856	4912.91	1059.92	897.466	1470.51	1	1	4.59719
ABCC3	1	1	1	1	1	1	19.888	2.04745
AC007613.1	1	1	1	1	1	127.053	1	1
AC009041.2	16584.7	4274.14	1	1340.56	11966.4	1	1	1725.72
AC011228.1	1	1	1	1	45.935	1	1	1
AC084871.1	1	1	1	1	1	865.284	1	1
AC104051.2	1968.48	1	1	1	1	1	1	119.391
AC245014.3	1	1	1005.54	1	1	1578.1	931.273	1
ACP5	1	1	1	1059.92	1	1	127.973	1
ADAM8	1	1	971.775	1	1	1	119.391	1
ADAMDEC1	1	1	1	1	1	1	144.054	1
ADAMTS4	1	1086	1	1	10.5171	1	1	1
ADAMTS8	1	48.829	1	1	1	1	1	1
ADM	1	1	1	1	1	154.112	1131.42	1563.48
AGT	1	47.3837	1	1	1	1	1	2767.7
AIF1	931.273	115.337	1705.19	1528.72	1	11471.9	10288.4	1131.42
AKAP12	1618.42	1	1	1	1451.92	1	1	3535.96
AL355075.4	20.3224	1	1	1	1	2155.22	1198.72	2.0982
AL359091.1	131.815	897.466	1	1	1323.6	1	1	1
AL627171.2	1036.96	1	1	1	2293.34	1182.54	1	1
ALDOC	147.221	51.5917	1	1	53.5899	1	19.7638	115.337
ALOX5AP	1	1	4736.33	3110.43	1	4407	5245.84	1491.47
AMER2	3110.43	7138.93	1	1	3883.94	1	1	906.087
ANGPTL2	2767.7	127.973	1	1	1244.8	1	1	2.15711
ANK3	41.6589	1826.42	1	855.293	154.112	1	1	2.13139
ANKS1B	57.0593	2587.67	1	1	147.221	1	1	2.22304
ANLN	1	3277.58	1	1	941.529	1	1	2.11088
ANXA1	1	1	4736.33	5394.84	1	143.368	2236.7	1340.56
ANXA2	150.198	145	2587.67	3009.03	57.9791	135.918	2155.22	2362.63
AP000547.3	1390.37	1	1	1	1	1	1	1
APCDD1	1	49.9609	1	1	21.3098	1	1	2.05605
APLP1	1340.56	18697.1	1	1	3110.43	1	1	2129.65
APOC1	2556.44	143.368	2631.67	2587.67	1946.11	17601.9	18697.1	5486.99
APOC2	1	1	1	1	1	4647.29	1375.81	1
APOD	1847.99	11471.9	1	1	4274.14	1	1	3172.51
AQP4	1	1	1	1	1	1	1	906.087
ARC	1769.82	1	1	1	1403.43	1	1	1375.81
AREG	1	1	3277.58	1	1	1	3482.18	1
ASIC4	4195.59	1	1	1	1528.72	1	1	138.211
ASPA	1	875.832	1	1	4.74415	1	1	1
ASPM	941.529	1	1	1	1	1	1	1
ATAD2	1451.92	1	1	360.964	1	1	1	20.5674
ATP1A2	2205.45	1	1	1	58.8033	1	1	4.70576
AURKB	20.4797	1	1	1	1	1	1	1
AUXG01000058.1	2331.02	1	1	1	1198.72	1	1	1
B4GALNT1	42.8621	1	1	1	1	1	1	2.19545
BAG3	1	1	1	1	1	971.775	148.202	1.96269
BCAS1	57.9791	1868.52	1	1	1005.54	1	1	1229.64
BCL2A1	1	1	875.832	1	1	2362.63	1563.48	1
BIRC3	1	1	1027.32	2720.55	1	1	1	1
BIRC5	143.368	1	1	1	1	1	1	144.054
BNIP3	2181.44	1074	1	897.466	1514.14	1	150.198	2677.73
C11orf96	9120.17	995.336	1	1	4340.2	1	1	1548.16
C15orf48	1	1	1	1	1	1	131.815	1
C1QA	1682.08	58.2898	1769.82	1682.08	155.481	15205.8	17601.9	4912.91
C1QB	2767.7	143.368	2556.44	2181.44	1528.72	22277.7	22277.7	6639.69
C1orf61	72204.1	11966.4	2474.42	3589.59	26533.9	1295.56	1131.42	16584.7
C3	144.054	1	1121.23	971.775	1	9120.17	7582.67	792.203
CA2	1	2129.65	1	1	58.8033	1	1	2.11392
CALU	3057.82	140.577	980.465	792.203	2205.45	156.582	145	3589.59
CAPG	1	1	1919.86	1991.69	1	2767.7	3482.18	121.325
CAPN3	1	123.556	1	1	1	1	1	1
CARNS1	1	2293.34	1	1	54.001	1	1	1
CAV1	1	1	1	1	19.888	1	1	4.74415
CCDC80	1	1	1	1	1	1	1	122.352
CCL2	1	1	1	1	1	3482.18	1047.61	1
CCL3	5127.82	1309.92	4539.06	3277.58	3388.82	39264.9	16584.7	2012.47
CCL3L1	1991.69	1	1	1	1359.59	13520.9	6774.82	19.6149
CCL4	4647.29	5662.61	36213	12505	3589.59	36213	15205.8	2098.47
CCL4L2	2425.51	1	1	1	1682.08	13950	7316.41	55.1651
CCL5	1	20242	72204.1	49272.2	1	1	1	1
CCN2	137.252	1	1	1	1	1	1	1
CCNB1	51.0703	1	1	1	1	1	1	2.19234
CCNB2	48.829	1	1	1	1	1	1	1
CCND1	7582.67	855.293	1	1	3959.31	1390.37	865.284	1868.52
CCR7	1	1	1	1086	1	1	1	1
CD14	58.2898	1	1	1	1	6774.82	11966.4	1892.45
CD163	1	1	1	1	1	1121.23	3535.96	1036.96
CD2	1	3277.58	15205.8	22277.7	1	1	1	1
CD24	5984.42	156.582	1005.54	1112.05	5486.99	1	1	1027.32
CD3D	1	3482.18	11966.4	20242	1	1	1	1
CD44	1	842.755	4407	6102.53	1	1	1451.92	980.465
CD52	1	4471.51	20242	26533.9	1	1	143.368	1
CD69	1	1797	10790.5	10790.5	1	2425.51	1528.72	1
CD7	1	1	5820.85	3330.42	1	1	19.7638	1
CD74	3807.53	2129.65	8875.41	8601.03	8875.41	33211	36213	12505
CD93	1	1	1	1	1	1	1309.92	2.01787
CDK1	59.745	1	1	1	1	1	1	1
CDK18	1	1470.51	1	1	52.1988	1	1	2.08269
CDK6	2397.43	57.9791	1563.48	1451.92	1769.82	830.33	49.4509	2205.45
CDKN1A	1	1	1	1	1	3009.03	1658.55	4.70576
CDKN1C	56.1892	2263.62	1	1	1086	155.481	142.519	58.8033
CDKN3	48.0874	1	1	1	1	1	1	2.14791
CENPF	4736.33	1	1	1182.54	2519.32	1	1	1636.36
CENPU	52.1988	1	1	1	1	1	1	2.09295
CFD	1	1	1	1	1	1215.02	2072.65	2.0509
CH25H	897.466	1	1	1	1	13520.9	6435.65	1
CHADL	20.7317	1514.14	1	1	20.7317	1	1	1
CHGB	1086	1	1	1	1	1	1	2.1147
CHI3L1	1	1	1	1	1	1	53.5899	6774.82
CHL1	1	1	1	1	1	1	1	135.918
CITED1	1	1	1	1	1	1	1	20.4797
CKAP2	1016.49	1	1	931.273	126.107	1	20.9773	2.20386
CKS2	1182.54	1	1	855.293	865.284	1682.08	135.918	21.3098
CLDN11	1	5820.85	1	1	1262.18	1	1	143.368
CLDND1	1548.16	12505	1847.99	2556.44	3228.99	154.112	56.1892	1309.92
CLEC5A	1	1	1	1	1	1	144.054	1
CLIC3	1	1	2804.29	1	1	1	1	1
CLSPN	44.9617	1	1	1	1	1	1	2.10886
CLU	6102.53	3643.69	2181.44	2263.62	6267.81	808.741	353.959	20242
CNDP1	1	3388.82	1	1	1375.81	1	1	1
CNP	1826.42	28913.9	1470.51	2098.47	6102.53	142.519	138.211	2804.29
CNTN2	1	4056.72	1	1	151.635	1	1	2.20825
CNTNAP4	1	1421.18	1	1	19.0342	1	1	1
COL6A1	855.293	1	1	1	995.336	1	1	865.284
CPE	5662.61	154.112	1	1	2720.55	1	1	4195.59
CRYAB	17601.9	49272.2	3643.69	4828.98	28913.9	1868.52	1618.42	11966.4
CSKMT	1309.92	52.1988	1	917.32	123.556	1	1	2.1117
CSRP2	59.5085	1	1	1	1	1	1	2331.02
CST3	9120.17	131.815	2397.43	1725.72	4471.51	10288.4	13950	26533.9
CST7	1	1	9294.01	4274.14	1	1	1	1
CTSB	1618.42	151.635	1435.8	1797	1946.11	8875.41	11966.4	4539.06
CTSL	138.211	121.325	1	1	153.032	2012.47	3057.82	153.032
CTSW	1	360.964	7316.41	2804.29	1	1	1	1
CX3CR1	1	1	1	1	1	5820.85	1	1
CXCL2	1	1	1	1	1	1	135.918	1
CXCL8	1	1	1	1	1	5060.8	3643.69	1
CYB5D2	3057.82	855.293	1	1	2331.02	129.238	44.2752	360.964
CYTOR	1	1	2129.65	3589.59	1	1	133.936	353.959
DBNDD2	1	3057.82	1	1	1	139.065	1	1
DCBLD2	10.7495	1	1	1	1	1	1	2.03001
DHCR24	1	150.198	1	1	10.297	1	1	1
DHRS9	1	1	1	1	1	2129.65	1	1
DLL3	39264.9	5127.82	1	1	18697.1	1	1	2181.44
DNAJA4	1	42.8621	1	1	1	897.466	57.6892	1
DUSP2	1	1491.47	13520.9	9120.17	1	1797	1170.6	1
EDIL3	1	6959.33	1	1	1229.64	1	1	1
EDNRB	19.7638	1	1	1	1	1	1	10.7495
EEF1G	11966.4	5984.42	1	1	12505	4828.98	1705.19	1182.54
EFHD1	1	2236.7	1	1	59.5085	1	1	2.18865
EGFR	7316.41	2857.63	4647.29	5820.85	36213	1036.96	955.887	9798.88
EGR3	55.7095	1	1	1	127.053	5662.61	1563.48	2.00993
ENC1	58.8033	1	1	1	145	1	1	57.3678
ENPP2	1	4736.33	1	1	955.887	1	1	1
EPHB1	58.2898	1	1	1	50.6753	1	1	2.18865
ERMN	1	9798.88	1	1	1618.42	1	1	1
ERO1A	43.5951	48.0874	830.33	955.887	1	1	155.481	2.19014
F13A1	1	1	1	1	1	1	1514.14	1
FA2H	1	1131.42	1	1	10.5171	1	1	1
FABP5	1	57.0593	1636.36	1470.51	52.1988	2129.65	3057.82	4195.59
FABP7	1769.82	1	1	1	1563.48	1	20.3224	6267.81
FADS2	153.032	1	1	1	57.3678	1	1	2.21006
FAM131C	1	59.745	1	1	1	1	1	1
FBXO32	1047.61	1244.8	941.529	995.336	151.635	1	1	2.22417
FCER1G	53.5899	1	2677.73	1	1	6959.33	8875.41	2072.65
FCGBP	1	1	1	1	1	4140.26	5820.85	1309.92
FCGR1A	1	1	1	1	1	4471.51	2072.65	2.07553
FCGR2A	1	1	1	1	1	3228.99	4912.91	52.8136
FCGR2B	1	1	1	1	1	1	1016.49	1
FCGR3A	1	1	2041.36	1	1	3535.96	5127.82	353.959
FERMT1	6639.69	1229.64	1	1	4539.06	1	1	45.935
FGFBP2	1	1	2425.51	1	1	1	1	1
FGFR2	1	2767.7	1	1	59.5085	1	1	1
FIP1L1	10790.5	360.964	1309.92	1451.92	3172.51	151.635	53.1856	2587.67
FJX1	1705.19	1	1	1	1262.18	1	1	141.456
FLNC	1	44.9617	1	1	1	1	1	1
FOLR2	1	1	1	1	1	4056.72	1946.11	1
FOXP3	1	1	1	1229.64	1	1	1	1
FPR1	1	1	1	1	1	2938.19	2331.02	2.14447
FXYD5	1	1	2767.7	4912.91	1	1705.19	2181.44	1144.04
FXYD7	48.0874	1	1	1	1	1	1	1.99131
G0S2	1	1	1	1	1	1	1121.23	1
GADD45A	808.741	1	887.031	1919.86	941.529	127.973	46.6109	2263.62
GADD45G	9798.88	1491.47	1470.51	2012.47	7138.93	1514.14	1027.32	1491.47
GAP43	1946.11	1	1	1	1182.54	1	20.0623	9294.01
GAS1	1470.51	1	1	1	139.065	1	1	2.21931
GBP1	1	1	1528.72	1769.82	1	135.918	127.973	2.06007
GFAP	5486.99	1309.92	1578.1	1548.16	8601.03	140.577	139.065	6959.33
GJA1	1	1	1	1	1	1	1	20.7317
GJB1	1	980.465	1	1	4.74415	1	1	1
GLDN	1	115.337	1	1	1	971.775	58.2898	1
GNLY	1	1	33211	3883.94	1	1	1	1
GPD1	1	54.4759	1	1	1	1	1	1
GPNMB	1	1	1	1	1	980.465	4056.72	149.202
GPR17	1	1	1	1	1	1	1	44.2752
GPR183	1	1	1435.8	2965.66	1	3883.94	4471.51	10.297
GPR37	1	1548.16	1	1	48.829	1	1	2.13139
GPX3	1	1	1	1	1	1	41.6589	1.93924
GRB10	1	41.6589	1	1	1	1	1	2.03001
GZMA	1	2720.55	28913.9	15205.8	1	1	1	1
GZMB	1	1	5394.84	1	1	1	1	1
GZMH	1	1059.92	9798.88	4647.29	1	1	1	1
GZMK	1	2804.29	17601.9	16584.7	1	1	1	1
HAMP	1	1	1	1	1	1636.36	1059.92	1
HAPLN2	1	792.203	1	1	21.3098	1	1	1
HBA1	1	1	1	1	1	1	1	3807.53
HBA2	1	1	1	1	1	1	1	9120.17
HBB	1	1	1	1	1	1	1	39264.9
HBEGF	19.0342	53.5899	1	1	1	1946.11	1826.42	2.15989
HCN2	1	143.368	1	1	19.4321	1	1	1
HES1	21.1069	1	1	1	1	1280.66	1170.6	1027.32
HES4	137.252	1	1	1	156.582	1	45.935	808.741
HES5	1868.52	1	1	1	1	1	1	52.8136
HES6	36213	8601.03	2263.62	2804.29	22277.7	1131.42	51.5917	6102.53
HHATL	1	124.695	1	1	1	1	1	1
HHIP	1	1309.92	1	1	19.0342	1	1	1
HILPDA	830.33	1	1	1	127.973	1	1	1769.82
HIST1H1B	1112.05	1	1	1	1	1	1	1
HIST1H1C	2938.19	897.466	2129.65	2362.63	2677.73	122.352	54.8962	137.252
HIST1H2BG	1	1	1	1	1	141.456	49.9609	1
HK2	1	1	1	1	1	154.112	855.293	2.03116
HLA.DPA1	1421.18	1751.26	6267.81	7138.93	3110.43	20242	26533.9	4647.29
HLA.DPB1	897.466	1280.66	6102.53	6639.69	2236.7	11966.4	20242	2857.63
HLA.DQA1	1	1	1435.8	931.273	1121.23	4912.91	12505	10.2187
HLA.DQA2	1	1	1	1	1	1470.51	1435.8	1
HLA.DQB1	1	1	1059.92	1059.92	137.252	5394.84	9798.88	127.973
HLA.DRA	3228.99	1636.36	6639.69	6435.65	7316.41	26533.9	39264.9	8601.03
HLA.DRB1	1112.05	1198.72	6959.33	6774.82	3643.69	18697.1	28913.9	3959.31
HLA.DRB5	1	1	1	1	1	5060.8	4736.33	51.0703
HMGCS1	156.582	129.238	1	1	353.959	1	1	20.3224
HMOX1	1	1	1	1	1	3009.03	3447.35	19.4321
HOPX	1	1	4056.72	1528.72	1	1	1	2965.66
HRASLS	1	1	1	1	19.4321	1	1	2.19453
HSPA2	10.6802	3807.53	1	1	154.112	1	1	2.17946
HSPA6	1	1	1	1	1	2263.62	1658.55	54.001
ICAM1	1	1	1	1	1	148.202	145.973	1
ID1	7138.93	151.635	1	1	2263.62	1	1	148.202
ID3	4056.72	139.065	1182.54	1682.08	3009.03	135.918	124.695	3482.18
ID4	3330.42	1	1	1	2155.22	1	1	2263.62
IER3	123.556	1	1144.04	1036.96	1	10288.4	7138.93	133.936
IFI27	1	1	2767.7	3883.94	150.198	2155.22	2293.34	1
IFI30	1	1	1	1	1	3589.59	2677.73	1
IFI44L	1	1	3172.51	4340.2	48.4912	1797	2425.51	2.12714
IFI6	19.7638	1182.54	4056.72	4912.91	2938.19	1563.48	2205.45	2181.44
IFIT1	1	53.5899	931.273	1229.64	117.225	142.519	830.33	2.01908
IFIT2	10.1165	55.1651	941.529	1086	41.6589	1112.05	1244.8	2.04976
IFIT3	1	59.5085	1340.56	1375.81	119.391	1047.61	1470.51	2.1359
IFNG	1	1	1323.6	1	1	1	1	1
IGFBP2	9294.01	1	2556.44	1435.8	4539.06	1	115.337	18697.1
IGFBP3	1	1	1	1	1	1	1	1262.18
IGFBP5	2129.65	1	1323.6	1	6102.53	1	42.8621	11471.9
IGFBP7	1	1	1	1	1	1	1	126.107
IGKC	1	1	1548.16	1170.6	1	1	1	1
IGSF6	1	1	1	1	1	3719.61	3330.42	1
IL10	1	1	1	1	1	1	57.9791	1
IL1A	1	1	1	1	1	138.211	1	1
IL1B	1	1	1	1	1	9798.88	5984.42	2.2164
IL1R2	1	1	1	1	1	1	59.5085	1
IL1RN	1	1	1	1	1	1	54.001	1
IL32	1	2965.66	22277.7	36213	1	1	1	1
IL4I1	1	1	1	1	1	1	133.936	1
IL7R	1	4407	9120.17	33211	1	1	1	1
INSM1	906.087	1	1	1	130.577	1	1	2.18183
ISG15	1	1229.64	5662.61	8139.24	5394.84	1528.72	2098.47	1618.42
ISG20	1	1262.18	6435.65	9294.01	1	1	57.3678	2.19545
ITM2A	1	123.556	3057.82	4736.33	1	1	1	133.936
KCNF1	1	1	1	1	1	1	1	1036.96
KCNMB4	1	1847.99	1	1	117.225	1	1	55.7095
KCNQ1OT1	26533.9	6267.81	1	1705.19	11966.4	1182.54	906.087	6435.65
KLF2	1170.6	1	3807.53	5984.42	1636.36	9120.17	4912.91	53.5899
KLK6	1	2720.55	1	1	50.6753	1	1	1
KLRB1	1	1	8601.03	5820.85	1	1	1	1
KLRC1	1	1	4056.72	1	1	1	1	1
KLRD1	1	1	12505	2331.02	1	1	1	1
KNL1	51.5917	1	1	1	1	1	1	1
KNSTRN	48.4912	1	1	1	1	1	1	1
KPNA2	1491.47	49.4509	1	875.832	875.832	906.087	56.1892	855.293
LAPTM5	117.225	971.775	5394.84	7582.67	855.293	7316.41	8875.41	2474.42
LARP6	58.2898	3589.59	1	1	1074	1	1	46.6109
LDLR	1	45.935	1	1	1	1	1	1
LGALS3	1	1	1946.11	2857.63	49.4509	792.203	2965.66	8139.24
LGMN	20.5674	44.2752	1	1	1	2587.67	3883.94	2.20125
LINC00844	1514.14	138.211	1	1	1244.8	1	1	2.19843
LINC01445	1	1	1	1	1	1	1	1198.72
LINC01602	1280.66	1	1	1	1	1	1	1
LINC01871	1	1	3643.69	2072.65	1	1	1	1
LINC02283	1262.18	1	1	1	1074	1	1	52.1988
LMO1	1	1	1	1	1	1	1	129.238
LNX1	2938.19	1	1	1	1	1	1	2.22554
LPL	1	1	1	1	1	917.32	124.695	2.23185
LSP1	1	1	3447.35	3719.61	1	1	1295.56	2.11564
LTB	1	1421.18	4195.59	13520.9	1	1	1	1
LYPD1	1	1	1	1	1	1	1	126.107
LYVE1	1	1	1	1	1	1528.72	1	1
LYZ	1	1	1	1	1	1112.05	6639.69	2.16165
MAD2L1	149.202	1	1	1	1	1	1	2.22064
MAG	1	16584.7	1	1	2205.45	1	1	1
MAL	1	5662.61	1	1451.92	50.6753	1	1	2.11289
MAN2B1	1	1	1	1	1	360.964	50.6753	1
MAP1B	10288.4	8601.03	1159.85	1725.72	10288.4	1	21.4803	8875.41
MAP7	1	2519.32	1	1	121.325	1	1	1
MASP1	20.7317	1	1	1	1	1	1	1
MBP	1131.42	39264.9	5060.8	5662.61	9294.01	1421.18	1578.1	2938.19
MDFI	3643.69	1	1	1	1295.56	1	1	2.21006
MDK	58.8033	1	1	1	980.465	1	19.7638	3807.53
MEG3	3883.94	1	1	1	3057.82	1	1	3388.82
MEGF11	144.054	1	1	1	1	1	1	1
METTL7B	1	1	1	1	1	1	1	54.4759
MIAT	1	1	1	1	1	1	1	48.829
MIR4435.2HG	1	1	808.741	1112.05	1	1	43.5951	2.15989
MKI67	156.582	1	1	1	1	1	1	2.21581
MOBP	1	5127.82	1	1	52.1988	1	1	1
MOG	1	4539.06	1	1	830.33	1	1	1
MRC1	1	1	1	1	1	1826.42	1514.14	1
MROH8	1596.71	1	1	1	865.284	1	1	135.918
MS4A4A	1	1	1	1	1	2720.55	2938.19	2.15595
MS4A6A	1	1	1	1	1	4274.14	6639.69	56.586
MS4A7	121.325	1	865.284	1	1	7316.41	9120.17	792.203
MSMO1	52.1988	151.635	1	1	59.1346	1	1	2.19944
MT1E	1	1	1059.92	955.887	1	1	127.053	4828.98
MT1M	1	1	1	1	1	1	1	1121.23
MT1X	2519.32	145	1769.82	2181.44	1751.26	1036.96	1390.37	5662.61
MT2A	12505	3643.69	11471.9	10288.4	7138.93	6102.53	6102.53	49272.2
MT3	3589.59	3228.99	1280.66	1340.56	5984.42	150.198	360.964	17601.9
MX1	1	1	2293.34	3447.35	906.087	1059.92	1403.43	2.18474
MYLK	1	1868.52	1	1	19.888	1	1	1
MYRF	1	1121.23	1	1	20.0623	1	1	1
NAMPT	148.202	55.1651	1229.64	1295.56	145.973	2263.62	4195.59	1514.14
NCAN	2293.34	1	1	1	155.481	1	1	2.23447
NCAPG	19.888	1	1	1	1	1	1	1
NDC80	20.0623	1	1	1	1	1	1	1
NDRG1	54.8962	1596.71	980.465	1159.85	1636.36	1	875.832	2397.43
NDUFA4L2	1	1	1	1	1	1	1	47.3837
NECAB1	1	1100.62	1	1	10.1165	1	1	1
NKG7	1	2556.44	36213	7138.93	1	1	1	1
NKX6.2	1	8139.24	1	1	1618.42	1	1	1
NLRP3	1	1	1	1	1	2205.45	1359.59	1
NMB	133.205	1	1	1	57.9791	1	20.3224	156.582
NME2	4539.06	1421.18	1	1	5127.82	3057.82	1100.62	931.273
NMU	2012.47	1	1	1	1618.42	1	1	1
NNAT	1	1	1	1	1	1	1	3110.43
NNMT	1	1	1	1	1	1	1	1390.37
NPPA	980.465	1	1	1	1	1	1	1
NR4A2	55.7095	54.001	2098.47	1919.86	149.202	5486.99	4056.72	21.3098
NR4A3	1	1	1	1	1	1991.69	1548.16	1
NRN1	42.8621	1	1	1	42.8621	1	1	875.832
NSG1	1	1	1	1	1	1	1	10.2187
NTRK2	2236.7	155.481	1	1	2857.63	1	1	1725.72
NUF2	53.1856	1	1	1	1	1	1	1
NUPR1	1	1	1	1	1	1	1751.26	1131.42
NUSAP1	1751.26	1	1	1	1	1	1	143.368
OASL	1	1	1390.37	1262.18	1	1	20.3224	1
OCIAD2	1	1	2631.67	4056.72	54.4759	1	1	2263.62
OLFM1	151.635	1	1	1	53.1856	1	1	1658.55
OLFML3	1	1	1	1	1	2012.47	1359.59	1.97019
OLIG1	22277.7	17601.9	2041.36	2896.08	28913.9	1170.6	58.2898	7138.93
OPALIN	1	1548.16	1	1	1	1	1	1
ORC6	141.456	1	1	1	1	1	1	2.06654
OSM	1	1	1	1	1	1390.37	897.466	1
OTUD1	131.815	49.4509	1	1	57.3678	6435.65	3277.58	2.03918
P2RY13	1	1	1	1	1	3959.31	2631.67	1
PADI2	1	917.32	1	1	10.297	1112.05	353.959	2.0329
PANTR1	1309.92	1	1	1	1280.66	1	1	1
PBK	1198.72	1	1	1	1	1	1	10.7495
PCDH9	2804.29	10790.5	1	1	3277.58	1	1	1470.51
PCLAF	127.973	1	1	1	1	1	1	2.13397
PCNA	1215.02	59.745	917.32	1244.8	155.481	133.936	56.1892	133.936
PCP4	1	1	1	1	1	1	1	1946.11
PCSK2	1121.23	1	1	1	1	1	1	1
PCSK6	1	887.031	1	1	10.6351	1	1	1
PDGFB	1	1	1	1	1	3110.43	1244.8	1
PDGFRA	28913.9	1968.48	1	1	15205.8	1	1	3277.58
PDK4	121.325	58.2898	1	1	49.4509	7582.67	4056.72	2.0345
PDPN	1	1	1	1	115.337	1016.49	117.225	1100.62
PEG10	2767.7	133.936	1	1	1215.02	1	1	1403.43
PEX5L	1	995.336	1	1	20.0623	1	1	1
PFN2	5394.84	1340.56	1	1	3228.99	1	1	4056.72
PGM2L1	3719.61	1	1	1	1682.08	1	1	1968.48
PIMREG	19.6149	1	1	1	1	1	1	1
PIP4K2A	10.5171	4340.2	3330.42	3482.18	842.755	144.054	134.895	21.4803
PLAAT3	1	134.895	1	1	1	353.959	1	1
PLAC8	1	1	1892.45	980.465	1	1	115.337	1
PLAT	995.336	1	1	1	59.745	1	1	59.5085
PLAU	1	1	1	1	1	1	151.635	1
PLAUR	1	1	1	1	1	2896.08	3172.51	2.20125
PLEK	1	1	1769.82	353.959	1	2397.43	1868.52	1
PLEKHH1	1	1658.55	1	1	59.745	1	1	1
PLIN2	1	1	1144.04	1323.6	1	3482.18	5245.84	1086
PLLP	1074	3447.35	1	1	2129.65	1	1	47.3837
PLOD2	1	1	1	1	1	1	1	44.2752
PLP1	6639.69	72204.1	4274.14	6959.33	39264.9	1295.56	1112.05	13520.9
PLPP2	1	1359.59	1	1	20.7317	1	1	1
PLPPR1	1144.04	56.1892	1	1	1144.04	1	1	4.59719
PLTP	10.297	1	1	1	1	1563.48	1868.52	1868.52
PMAIP1	1	1	1215.02	2474.42	1	1618.42	1036.96	1
PMEPA1	154.112	52.1988	1	1	808.741	1229.64	57.6892	1170.6
PON2	3482.18	830.33	1	1	1968.48	830.33	115.337	2965.66
POSTN	1	1	1	1	1	1	1	57.9791
PPP1R14A	57.6892	13950	1	1	2857.63	1	1	54.001
PRF1	1	1	5820.85	1578.1	1	1	1	1
PTGDS	2012.47	33211	1946.11	2012.47	8139.24	1	41.6589	3228.99
PTGS2	1	1	1	1	1	1725.72	1074	1
PTTG1	1229.64	1	1359.59	2098.47	137.252	1	1	1047.61
QDPR	2155.22	4340.2	887.031	1047.61	3719.61	121.325	52.1988	1596.71
RAB42	1	1	1	1	1	1	123.556	1
RAMP1	2677.73	155.481	1	1	2331.02	141.456	44.9617	2631.67
RAPGEF5	1	1968.48	1	1	47.3837	1	1	1
RARRES2	1	1	1	1	1	1	1	1280.66
RASD1	865.284	1	1	1	1	1	1	20.0623
RBP1	1	143.368	1340.56	1	4471.51	1	1	5820.85
RCAN1	51.5917	124.695	1	1	54.4759	1	53.1856	1198.72
RCAN2	1	50.6753	1	1	1	1	1	1
RGS16	131.815	1	1	1	1016.49	2072.65	1100.62	59.745
RNASE1	1	3228.99	1	1	130.577	2397.43	5394.84	2397.43
RNASE2	1	1	1	1	1	117.225	153.032	1
RND3	133.936	1	1	1	1	1	55.1651	56.586
RSAD2	1	1	995.336	1170.6	1	1	57.3678	1
RTN1	2556.44	115.337	1	1	1170.6	1	1	2.12092
S100A1	1	2631.67	1	1	955.887	1	1	1
S100A10	1	1451.92	6959.33	9798.88	897.466	117.225	3228.99	5984.42
S100A16	1	1	1	1	1	1	1	2720.55
S100A4	1	4471.51	26533.9	39264.9	1	887.031	4195.59	1682.08
S100A6	3388.82	4828.98	13950	18697.1	4828.98	156.582	3807.53	13950
S100A8	1	1	1	1	1	1	2425.51	20.3224
S100A9	1	1	1	1	1	1	4828.98	59.5085
SCD	955.887	7316.41	1	1	2767.7	1	150.198	995.336
SCG2	1375.81	1	1	1	1	1	1	2519.32
SCG3	13520.9	1359.59	1	1	5984.42	1	1	3330.42
SCIN	1	1	1	1	1	2896.08	1563.48	1
SDS	1	1	1	1	1	1	1086	1
SEC61G	3172.51	15205.8	16584.7	16584.7	72204.1	2331.02	2556.44	28913.9
SELENOP	135.918	13520.9	1	1	3589.59	1847.99	6639.69	1435.8
2022-09-04	1	4539.06	1	1	134.895	1	1	2.13139
SEPTIN4	1	59.1346	1	1	1	1	1	1
SEPTIN7	5060.8	2155.22	1	1	5394.84	1100.62	1	1074
SEPTIN8	1	135.918	1	1	1	1	1	1
SERPINA1	1	1	1	1	1	1470.51	2263.62	2.22695
SERPINE1	1	1	1	1	1	1725.72	149.202	2.10576
SERPINI1	1	1215.02	1	1	4.74415	1	1	1
SEZ6L	1403.43	1	1	1	142.519	1	1	2.07553
SGO2	50.6753	1	1	1	1	1	1	2.10738
SHD	5820.85	1	1	1	2072.65	1	1	21.3098
SLC11A1	1	1	1	1	1	2965.66	3589.59	149.202
SLC12A2	127.973	2720.55	1	1	855.293	1	1	2.15806
SLC16A10	1	1	1	1	1	1	855.293	2.12329
SLC16A3	1	1	808.741	1	1	1548.16	2129.65	57.3678
SLC1A2	1340.56	1	1	1	1112.05	1	1	145
SLC24A2	1	2012.47	1	1	46.6109	1	1	1
SLC2A1	1	43.5951	1	1	1	1	1	2.20536
SLC2A3	44.2752	1	2155.22	2965.66	130.577	1215.02	1946.11	1528.72
SLC40A1	1	1	1	1	1	1131.42	1797	1.99131
SLC4A4	1	1	1	1	1	1	1	44.9617
SLCO1A2	1	1086	1	1	10.4398	1	1	1
SMC4	142.519	1	1170.6	1528.72	54.4759	131.815	47.3837	137.252
SNHG12	126.107	55.7095	1121.23	1340.56	43.5951	1421.18	1309.92	2.22417
SNHG29	3535.96	1991.69	1	1	5060.8	1847.99	130.577	156.582
SOCS2	43.5951	1	1	1	1	1	1	127.973
SOX11	4471.51	1	1	1	4407	1	1	2012.47
SOX2.OT	6267.81	1826.42	1	1	6102.53	1	1	19.6149
SOX8	13950	2804.29	1	1	6959.33	1	1	1991.69
SPARC	1100.62	3057.82	1100.62	906.087	1847.99	1	21.1069	4407
SPARCL1	6959.33	1229.64	1295.56	1229.64	6959.33	1	55.7095	7582.67
SPC25	10.2187	1	1	1	1	1	1	2.05411
SPOCK3	1	2631.67	1	1	43.5951	1	1	1
SPON2	1	1	2181.44	1100.62	1	1	1	1
SRCIN1	1	1280.66	1	1	41.6589	1	1	1
SRPX	10.4398	1	1	1	1	1	1	51.0703
ST18	1	1968.48	1	1	48.829	1	1	1
STAB1	1	1	1	1	1	1403.43	2587.67	2.21931
STMN2	1470.51	1	1	1	1725.72	1	1	1005.54
STMN4	3277.58	7582.67	1	1	4274.14	1	1	830.33
TACC3	43.5951	1	1	980.465	1	1	19.4321	1
TCIM	57.3678	1	1	1	1	1	1	2.13531
TF	1	22277.7	1	1	2896.08	1	1	147.221
TGFBI	1	1	1	1	1	143.368	2804.29	57.6892
THBD	1	1	1	1	1	1	792.203	1
THBS1	1	1	1	1	1	1	917.32	1
THSD7A	145.973	1	1	1	126.107	1	1	54.4759
TIMP1	1	1	1198.72	1390.37	119.391	141.456	1826.42	7316.41
TIMP3	46.6109	1	1	1	1	1	1	4.59719
TLE5	143.368	1	1	1	144.054	1	1	2.12892
TMEM100	1578.1	1	1	1	1047.61	1	1	10.1165
TMEM125	1	155.481	1	1	1	1	1	1
TMEM144	1	6639.69	1	1	1451.92	1	46.6109	2.2299
TMEM151A	1	1005.54	1	1	4.59719	1	1	1
TMEM158	127.053	1	1	1	1	1	1	1826.42
TMIGD3	1	1	1	1	1	3807.53	1769.82	2.21202
TNF	1	1	1	2129.65	1	2767.7	1047.61	1
TNFAIP2	1	1	1	1	1	148.202	1074	1
TNFAIP3	1	1	3009.03	4828.98	1	2293.34	2263.62	2.1489
TNFRSF12A	1	1	1	1	1	995.336	45.935	117.225
TNFRSF18	1	1	1	1868.52	1	1	1	1
TNFRSF4	1	1	1	2236.7	1	1	1	1
TNR	4340.2	1	1	1	3330.42	1	1	155.481
TOP2A	5394.84	1	1	1	2012.47	1	1	2556.44
TPM2	1	1	1	1	1	1	1	133.936
TPPP	1	2519.32	1	1	58.8033	1	1	1
TPX2	156.582	1	1	1	1	1	1	2.23398
TRAC	1	1705.19	6639.69	11966.4	1	1	1	1
TRBC1	1	1636.36	8139.24	15205.8	1	1	1	1
TRBC2	1	1751.26	8139.24	11471.9	1	1	1	1
TRDC	1	1	5060.8	1	1	1	1	1
TREM1	1	1	1	1	1	1	127.973	1.98691
TREM2	1	1	1	1	1	5820.85	4828.98	20.7317
TTLL7	353.959	6774.82	1	1	2012.47	1	1	130.577
TTYH1	8139.24	2938.19	1	1	5060.8	1	1	4340.2
TUBA1C	1	1	1074	906.087	1	897.466	971.775	955.887
TUBB2A	2938.19	830.33	1	1	1636.36	122.352	49.4509	3883.94
TUBB3	2587.67	1	1	1	2677.73	1	1	2.16165
TUBB4A	51.0703	9120.17	1	1	2155.22	1	1	49.4509
TYMP	1	1	1868.52	3172.51	1	2677.73	5394.84	52.1988
TYMS	1618.42	149.202	1	1	906.087	1	1	906.087
UBE2C	1131.42	1	1	1	1	1	1	10.4398
UBE2T	360.964	1	1	1	1	1	1	2.15489
UGT8	971.775	2293.34	1	1	1548.16	1	1	2.15711
UNC80	1036.96	1	1	1	54.8962	1	1	1.99131
UPP1	1	1	1375.81	1769.82	1	122.352	917.32	20.0623
VCAN	11966.4	2896.08	1359.59	1868.52	13520.9	153.032	2041.36	3643.69
VEGFA	3959.31	1	1	1	3535.96	842.755	1280.66	5245.84
VGF	129.238	1	1	1	1	1	1	1359.59
VIM	4828.98	5394.84	20242	28913.9	10288.4	1946.11	10790.5	36213
VIPR2	4140.26	1	1	1	1131.42	1	1	50.6753
VSIG4	1	1	1	1	1	4195.59	2720.55	127.053
VWA1	1	1618.42	1	1	54.8962	1	1	50.6753
XCL1	1	1	3009.03	1131.42	1	1	1	1
XCL2	1	1	5245.84	1919.86	1	1	1	1
ZFAND2A	52.8136	48.4912	1	1	20.0623	1016.49	134.895	20.4797
ZNF331	123.556	126.107	2474.42	2474.42	941.529	3388.82	3110.43	10.297
